# Supplementary material for: A new mamenchisaurid sauropod from the Lower Phu Kradung Formation, Upper Jurassic of northeastern Thailand
Source: Sci Rep. 2026 Jul 8;16:21205. doi: 10.1038/s41598-026-49822-3 (PMC13346820; doi:10.1038/s41598-026-49822-3)
Supplement: Supplementary file 1 — Supplementary Material 1 [file 41598_2026_49822_MOESM1_ESM.nex]

#NEXUS
[written Tue Feb 17 17:42:03 GMT+07:00 2026 by Mesquite  version 4.02 (build 1109) at DESKTOP-G92VLP8/192.168.1.36]

BEGIN TAXA;
	TITLE Taxa;
	DIMENSIONS NTAX=113;
	TAXLABELS
		Shunosaurus_lii Cetiosaurus_oxoniensis Haute_Moulouya_taxon Mamenchisaurus_constructus Phu_Dan_Ma_taxon Shishugou_cervicodorsal Qijianglong_guokr Tienshanosaurus_chitaiensis Klamelisaurus_gobiensis Bellusaurus_sui_full Bellusaurus_sui_pneu_EI Bellusaurus__sui_pneu_EI_bif Daanosaurus_zhangi_full Daanosaurus_zhangi_pneu_EI Daanosaurus_zhangi_pneu_EI_bif Mamenchisaurus_sinocanadorum Omeisaurus_junghsiensis Mamenchisaurus_youngi Mamenchisaurus_hochuanensis_holotype Mamenchisaurus_hochuanensis_referred Wamweracaudia_keranjei Chuanjiesaurus_anaensis Analong_chuanjieensis Omeisaurus_tianfuensis Omeisaurus_maoianus Hudiesaurus_sinojapanorum Rhomaleopakhus_turpanensis Xinjiangtitan_shanshanesis Cetiosauriscus_stewarti Euhelopus_zdanskyi Daxiatitan_binglingi Dongbeititan_dongi Jobaria_tiguidensis Losillasaurus_giganteus Turiasaurus_riodevensis Mierasaurus_bobyoungi Moabosaurus_utahensis Camarasaurus_spp Nigersaurus_taqueti Apatosaurus_spp Diplodocus_spp Abydosaurus_mcintoshi Alamosaurus_sanjuanensis Andesaurus_delgadoi Angolatitan_adamastor Aragosaurus_ischiatus Atlasaurus_imelakei Baotianmansaurus_henanensis Brachiosaurus_altithorax Cedarosaurus_weiskopfae Chubutisaurus_insignis Cloverly_titanosauriform Dongyangosaurus_sinensis Erketu_ellisoni Europasaurus_holgeri Vouivria_damparisensis Galveosaurus_herreroi Giraffatitan_brancai Gobititan_shenzhouensis Huanghetitan_liujiaxiaensis Huanghetitan_ruyangensis Janenschia_robusta Jiangshanosaurus_lixianensis Lapparentosaurus_madagascarensis Ligabuesaurus_lenzai Lusotitan_atalaiensis Malawisaurus_dixeyi Opisthocoelicaudia_skarzynskii Paluxysaurus_jonesi Haestasaurus_becklesii Phuwiangosaurus_sirindhornae Qiaowanlong_kangxii Rapetosaurus_krausei Ruyangosaurus_giganteus Saltasaurus_loricatus Sauroposeidon_proteles Sonorasaurus_thompsoni Tangvayosaurus_hoffeti Tastavinsaurus_sanzi Tehuelchesaurus_benitezii Venenosaurus_dicrocei Xianshanosaurus_shijiagouensis Epachthosaurus_sciuttoi Nemegtosaurus_mongoliensis Tapuiasaurus_macedoi Diamantinasaurus_matildae AODF_836 Savannasaurus_elliottorum Wintonotitan_wattsi Futalognkosaurus_dukei Muyelensaurus_pecheni Aeolosaurus_rionegrinus Isisaurus_colberti Padillasaurus_leivaensis Zby_atlanticus Mendozasaurus_neguyelap Notocolossus_gonzalezparejasi Pitekunsaurus_macayai Rinconsaurus_caudamirus Patagotitan_mayorum Argentinosaurus_huinculensis Puertasaurus_reuili Astrophocaudia_slaughteri Australodocus_bohetii Brontomerus_mcintoshi Fukuititan_nipponensis Fusuisaurus_zhaoi Liubangosaurus_hei Malarguesaurus_florenciae Mongolosaurus_haplodon Tendaguria_Tanzaniensis Mamenchisaurus_sanjiangensis Uragasaurus_kalasinensis_holotype 
	;

END;


BEGIN CHARACTERS;
	TITLE  Modified_from_Moore_et_al_2023_and_Dai_et_al_2025_Matrix;
	DIMENSIONS  NCHAR=449;
	FORMAT DATATYPE = STANDARD RESPECTCASE GAP = - MISSING = ? SYMBOLS = "  0 1 2 3 4 5";
	CHARSTATELABELS 
		1 'Premaxillary anterior margin, shape' /  'without step or with anteroposteriorly short muzzle, less than 0.25 of skull length (measured up to the anterior point of the ascending process of premaxilla)' 'elongate, boot-shaped snout, equal to or greater than 0.25 of skull length',
		2 'External naris, greatest diameter to greatest diameter of orbit ratio' /  greater_than_1.0 1.0_or_less,
		3 'Parietal occipital process, dorsoventral height to greatest diameter of foramen magnum ratio' /  greater_than_1.0 1.0_or_less,
		4 'Parietal, distance separating supratemporal fenestrae to long axis of supratemporal fenestra ratio' /  1.0_or_greater less_than_1.0,
		5 'Quadratojugal, anterior process to dorsal process length ratio' /  1.3_or_less greater_than_1.3,
		6 'Supraoccipital, dorsoventral height to foramen magnum dorsoventral height ratio' /  1.0_or_greater less_than_1.0,
		7 'Occipital condyle, dorsoventral height to combined occipital condyle + basal tubera dorsoventral height ratio' /  less_than_0.6 0.6_or_greater,
		8 'Basal tubera, mediolateral width to occipital condyle mediolateral width' /  less_than_1.5 1.5_or_greater,
		9 'Basipterygoid processes, length to basal diameter ratio' /  less_than_3.0 3.0_or_greater,
		10 'Surangular, dorsoventral height to maximum dorsoventral height of angular ratio' /  2.0_or_greater less_than_2.0,
		11 'Tooth crowns, slenderness index values (apicobasal length of the tooth crown divided by its maximum mesiodistal width)' /  less_than_2.0 '2.0 to <4.0' 4.0_or_greater,
		12 'Maxillary teeth, number' /  17_or_more fewer_than_17,
		13 'Dentary teeth, number' /  greater_than_15 15_or_fewer,
		14 'Cervical vertebrae, number' /  13_or_fewer '14-15' more_than_15,
		15 'Cervical centra, highest average elongation index value [aEI; centrum anteroposterior length (excluding articular ball) divided by the mean average value of the posterior articular surface mediolateral width and dorsoventral height] of' /  less_than_3.0 'between 3.0 and <4.0' greater_than_4.0,
		16 'Anterior cervical centra, posterior articular face dorsoventral height to mediolateral width ratio' /  greater_than_1.0 less_than_1.0,
		17 'Middle-posterior cervical centra, posterior articular face dorsoventral height to mediolateral width ratio' /  1.0_or_less greater_than_1.0,
		18 'Posterior cervical neural arch to centrum dorsoventral height ratio, measured on anterior face of vertebra (arch height measured from dorsal surface of centrum to base of prezygapophyses)' /  0.5_or_greater less_than_0.5,
		19 'Posterior-most cervical and anterior-most dorsal neural spines, dorsoventral height divided by posterior centrum height' /  1.0_or_greater less_than_1.0,
		20 Dorsal_vertebrae /  13_or_more 12_or_fewer,
		21 'Anterior dorsal centra, posterior articular face mediolateral width to dorsoventral height ratio' /  less_than_1.3 1.3_or_greater,
		22 'Middle-posterior dorsal centra, posterior articular face mediolateral width to dorsoventral height ratio' /  less_than_1.0 1.0_or_greater,
		23 'Posterior dorsal neural spines, dorsoventral height divided by posterior centrum dorsoventral height' /  1.0_or_greater less_than_1.0,
		24 'Sacral vertebrae, number' /  five_or_fewer six_or_more,
		25 'Anterior caudal centra, mediolateral width to dorsoventral height (excluding chevron facets) of anterior surface ratio' /  less_than_1.0 1.0_or_greater,
		26 'Anterior caudal centra, lowest aEI [centrum anteroposterior length (excluding articular ball) divided by the mean average value of the anterior surface mediolateral width and dorsoventral height] value of' /  less_than_0.6 0.6_or_greater,
		27 'Anterior caudal centra, anteroposterior length of posterior condylar ball to mean average radius [(mediolateral width + dorsoventral height) divided by 4] of anterior articular surface of centrum ratio' /  'zero (posterior articular surface of centrum is flat or concave)' 'less than or equal to 0.3 (posterior articular surface of centrum is mildly convex)' 'greater than 0.3 (posterior articular surface of centrum is strongly convex)',
		28 'Middle caudal centra, mediolateral width to dorsoventral height (excluding chevron facets) of anterior surface ratio' /  less_than_1.0 1.0_or_greater,
		29 'Middle caudal centra, aEI [centrum anteroposterior length (excluding articular ball) divided by the mean average value of the anterior surface mediolateral width and dorsoventral height (excluding chevron facets)] value' /  less_than_1.4 1.4_or_greater,
		30 'Posterior caudal centra, mediolateral width to dorsoventral height (excluding chevron facets) of anterior surface ratio' /  less_than_1.2 1.2_or_greater,
		31 'Posterior caudal centra, aEI [centrum anteroposterior length (excluding articular ball) divided by the mean average value of the anterior surface mediolateral width and dorsoventral height (excluding chevron facets)] value' /  less_than_1.7 1.7_or_higher,
		32 'Anterior-most caudal neural spines, dorsoventral height divided by centrum height' /  1.2_or_greater less_than_1.2,
		33 'Anterior caudal neural spines, maximum medi- olateral width to anteroposterior length ratio' /  less_than_1.0 1.0_or_greater,
		34 'Anterior caudal neural spines, maximum mediolateral width to minimum mediolateral width ratio' /  less_than_2.0 '2.0 or greater (spines expand dorsally, forming club- or mace-shaped spinous processes)',
		35 'Anterior chevrons (excluding first chevron), dorsoventral height of haemal canal divided by total chevron height' /  less_than_0.40 0.40_or_greater,
		36 'Scapular acromion process, dorsoventral height to minimum dorsoventral height of scapular blade ratio' /  less_than_3.0 3.0_or_greater,
		37 'Scapular blade, maximum (measured at or close to distal end) to minimum dorsoventral height ratio' /  2.0_or_greater less_than_2.0,
		38 'Coracoid, anteroposterior length to dorsoventral height of scapular articulation ratio' /  1.0_or_greater less_than_1.0,
		39 'Sternal plate, maximum length divided by humerus proximodistal length' /  less_than_0.65 0.65_or_greater,
		40 Humerus_to_femur_proximodistal_length_ratio /  0.8_or_less '<0.8 to 0.9' greater_than_0.9,
		41 'Humerus, maximum mediolateral width of proximal end divided by proximodistal length' /  0.4_or_greater less_than_0.4,
		42 'Humerus, minimum mediolateral width divided by proximodistal length' /  0.15_or_greater less_than_0.15,
		43 'Humerus shaft eccentricity, mediolateral to anteroposterior width ratio at midshaft' /  'greater than 1.5 (usually close to 1.8)' '1.5 or lower (usually close to 1.3)',
		44 Radius_to_humerus_proximodistal_length_ratio /  0.65_or_greater less_than_0.65,
		45 'Radius, maximum diameter of the proximal end divided by proximodistal length' /  less_than_0.3 0.3_or_greater,
		46 'Radius, mediolateral width of proximal to distal end ratio' /  1.0_or_greater less_than_1.0,
		47 'Radius, distal end mediolateral width to mid- shaft mediolateral width ratio' /  less_than_2.0 2.0_or_greater,
		48 'Radius, distal end mediolateral to anteroposte- rior width ratio' /  1.5_or_greater less_than_1.5,
		49 'Radius, distal condyle orientation' /  perpendicular_or_bevelled_less_than_20 _to_long_axis_of_shaft bevelled_at_least_20 _to_long_axis_of_shaft,
		50 'Ulna, ratio of maximum mediolateral width of proximal end to ulna length' /  'gracile, ratio is less than 0.4' 'stout, ratio is 0.4 or greater',
		51 'Ulna, ratio of mediolateral width of proximal end (equivalent to anteromedial arm) to anteroposterior width of proximal end (equivalent to anterolateral arm)' /  less_than_1.4 '1.4 to <2.0' 2.0_or_greater,
		52 'Metacarpals, longest metacarpal to radius proximodistal length ratio' /  less_than_0.40 0.40_or_greater,
		53 'Metacarpals, metacarpal I proximal end dorsoventral height to mediolateral width ratio' /  less_than_1.8 1.8_or_greater,
		54 'Metacarpals, metacarpal I to metacarpal II or III proximodistal length ratio' /  less_than_1.0 1.0_or_greater,
		55 'Metacarpals, metacarpal I to metacarpal IV proximodistal length ratio' /  less_than_1.0 1.0_or_greater,
		56 Manual_ungual_on_digit_I_to_metacarpal_I_proximodistal_length_ratio /  0.5_or_greater less_than_0.5,
		57 'Ilium, pubic peduncle (measured at the articular surface), anteroposterior to mediolateral width ratio' /  greater_than_0.5 0.5_or_less,
		58 'Pubis, iliac articular surface, anteroposterior to mediolateral width ratio' /  less_than_2.0 2.0_or_greater,
		59 'Pubis, dorsoventral height of ischial articulation of the pubis divided by pubis proximodistal length is' /  0.4_or_greater less_than_0.4,
		60 Ischium_to_pubis_proximodistal_length_ratio /  greater_than_0.8 0.80_or_less,
		61 'Ischium, ratio of anteroposterior length of proximal plate to ischium proximodistal length' /  greater_than_0.25 0.25_or_less,
		62 'Ischium, ratio of anteroposterior length of iliac peduncle to anteroposterior length of proximal plate' /  'less than 0.7 (large ischial contribution to acetabulum)' '0.7 or greater (small ischial contribution to acetabulum)',
		63 'Ischium, ratio of dorsoventral width across the distal shaft (mediolateral in taxa with fully coplanar shafts) to ischium proximodistal length' /  0.2_or_greater less_than_0.2,
		64 'Ischium, ratio of dorsoventral width of distal end of shaft to minimum shaft dorsoventral width (both dimensions are mediolateral in taxa with fully coplanar shafts)' /  1.5_or_greater less_than_1.5,
		65 'Femur shaft eccentricity, mediolateral width to anteroposterior width ratio at midshaft' /  less_than_1.85 1.85_or_greater,
		66 'Femoral distal condyles, tibial to fibular condylar anteroposterior length ratio' /  less_than_1.2 1.2_or_greater,
		67 'Tibia, distal end mediolateral width to long axis of a cross-section horizontally through the mid- shaft ratio' /  2.0_or_greater less_than_2.0,
		68 'Tibia, distal end, mediolateral to anteroposterior width ratio' /  1.5_or_greater less_than_1.5,
		69 'Fibula, mediolateral width of distal end to mediolateral width at midshaft ratio' /  2.0_or_greater less_than_2.0,
		70 'Astragalus, mediolateral width to maximum proximodistal height ratio' /  1.8_or_greater less_than_1.8,
		71 'Astragalus, mediolateral width to maximum anteroposterior length ratio' /  1.5_or_greater less_than_1.5,
		72 'Metatarsals, metatarsal I to metatarsal V proximodistal length ratio' /  less_than_1.0 1.0_or_greater,
		73 'Metatarsals, metatarsal III to tibia proximodis- tal length ratio' /  less_than_0.25 0.25_or_greater,
		74 'Metatarsals, metatarsal V proximal end to distal end maximum mediolateral width ratio' /  1.6_or_greater less_than_1.6,
		75 'Premaxilla, posterolateral processes and lateral processes of maxilla' /  without_midline_contact 'with midline contact forming marked narial depression, subnarial foramen not visible laterally',
		76 'Premaxillary anterior margin, shape' /  with_step without_step,
		77 'Premaxilla to maxilla sutural contact, shape in lateral view' /  straight sinuous,
		78 'Maxillary ascending process, medial plate-like projections' /  do_not_contact_each_other_on_the_midline contact_each_other_on_the_midline,
		79 'Maxilla, preantorbital fenestra' /  absent present,
		80 'Lacrimal, anterior process' /  absent present,
		81 Jugal_to_quadratojugal_contact /  articulation_point_includes_the_posterior_margin_of_jugal posterior_margin_of_jugal_excluded_from_articulation_and_only_the_ventral_margin_of_the_jugal_contributes_to_articulation,
		82 'Prefrontal, shape of posterior end in dorsal view' /  'acute, with a subtriangular outline' 'broadly rounded or "square"',
		83 'Frontal, medial convexity in dorsal view' /  absent present,
		84 'Parietal, elongate posterolateral process' /  present absent,
		85 'Parietal, contribution to post-temporal fenestra' /  present absent,
		86 'Supratemporal fenestra, lateral exposure' /  'visible laterally, temporal bar shifted ventrally' 'not visible laterally, obscured by temporal bar',
		87 'Postorbital, ventral process' /  'anteroposterior and mediolateral diameters equal, or mediolaterally compressed' anteroposteriorly_compressed,
		88 'Infratemporal (or laterotemporal) fenestra, anterior extension' /  reaching_midpoint_of_orbit reaching_or_surpassing_anterior_margin_of_orbit,
		89 Squamosal_to_quadratojugal_contact /  present absent,
		90 'Quadratojugal, anterior ramus, ventral triangular projection (close to the anterior tip)' /  absent present,
		91 'Quadrate, excavation in the posterior surface' /  absent_or_shallow deep,
		92 'Quadrate fossa, orientation' /  posterior posterolateral,
		93 'Palatobasal contact for basipterygoid articulation has a dorsomedially orientated hook or finger-like projection, which curves round to clasp the end of the basipterygoid process' /  present absent,
		94 'Palatine, dorsomedial blade (that articulates with maxilla), lateral margin' /  curved straight,
		95 'Vomer, anterior articulation with' /  maxilla premaxilla,
		96 'Paroccipital process, ventral non-articular process' /  absent present,
		97 'Basal tubera, degree of divergence' /  'no divergence, or restricted to ventral half of basal tubera' 'extends into dorsal half of basal tubera, usually fully divergent',
		98 'Basioccipital, fossa/fossae on the posterior surface of the basal tubera' /  absent present,
		99 'Basioccipital, foramen/foramina between basal tubera and basipterygoid processes' /  present absent,
		100 Basisphenoid_to_quadrate_contact /  absent 'present (posterior surface of basal tubera bordered laterally and ventrally by a raised lip)',
		101 'Basipterygoid processes, shape in cross-section' /  elliptical_or_subtriangular subcircular,
		102 External_mandibular_fenestra /  present absent,
		103 'Dentary, posteroventral process, shape' /  single forked,
		104 Tooth_rows /  restricted_anterior_to_orbit restricted_anterior_to_antorbital_fenestra restricted_anterior_to_external_naris restricted_anterior_to_subnarial_foramen,
		105 'Teeth, occlusal (wear) pattern' /  'interlocking, V-shaped facets' 'high-angled planar facets' 'low-angled planar facets',
		106 'Tooth crowns, orientation' /  'aligned anterolingually, tooth crowns overlap' 'aligned along jaw axis, crowns do not overlap',
		107 'Tooth crowns in upper and lower tooth rows, relative diameters' /  subequal lower_crowns_smaller_than_upper_crowns,
		108 'Tooth crowns, shape in labial view' /  'spatulate or spoon like (i.e. constricted at the base relative to midheight of the crown)' 'parallel-sided (i.e. little expansion above the root)',
		109 'Tooth crowns, cross-sectional shape at middle crown' /  'D-shaped' cylindrical,
		110 'Tooth crowns, lingual surface' /  concave_or_flat convex,
		111 'Tooth crowns, apicobasally orientated lingual ridge' /  present absent,
		112 'Tooth crowns, distinct mesial and distal carinae (labiolingually thinner than the rest of the tooth crown) along the full crown length' /  absent present,
		113 'Tooth serrations, also known as denticles' /  present absent,
		114 'Maxillary teeth, shape' /  straight_along_axis 'twisted axially through an arc of 30-45 ',
		115 'Cervical and anterior-most dorsal vertebrae, internal tissue structure' /  solid camerate camellate,
		116 'Atlantal intercentrum, occipital facet shape' /  'rectangular in lateral view, length of dorsal aspect subequal to that of ventral aspect' 'expanded anteroventrally in lateral view, anteroposterior length of dorsal aspect shorter than that of ventral aspect, producing an anteroventral lip',
		117 'Cervical axis, midline ventral keel' /  absent present,
		118 'Postaxial cervical centra, anterior half of ventral surfaces are' /  flat_or_mildly_convex_mediolaterally concave_mediolaterally,
		119 'Postaxial cervical centra, posterior half of ventral surfaces are' /  flat_or_mildly_convex_mediolaterally concave_mediolaterally,
		120 'Postaxial cervical centra, ventral midline keel' /  present absent,
		121 'Postaxial cervical centra, parapophyses dorsally excavated' /  absent present,
		122 'Postaxial cervical centra, lateral surfaces' /  lack_an_excavation_or_have_a_shallow_fossa possess_a_deep_foramen_that_is_not_divided_into_portions_by_accessory_laminae,
		123 'Middle cervical centra, lateral pneumatic fossa extends almost to the posterior end of the centrum, leaving only a thin strip of bone' /  absent present,
		124 'Middle-posterior cervical centra, parapophyses, dorsal surfaces' /  face_dorsally_or_slightly_dorsolaterally 'deflected to face strongly dorsolaterally, such that the cervical ribs are displaced ventrally at least the same height as the centrum',
		125 'Middle-posterior cervical centra, parapophyses' /  'restricted to anterior half of centrum (excluding condylar ball)' 'elongate, extending more than half of the centrum length (excluding condylar ball)',
		126 'Cervical neural arches, pre-epipophyses present on prezygapophyses' /  absent present,
		127 'Cervical neural arches, epipophyses present on postzygapophyses' /  absent present,
		128 'Cervical neural arches (post-Cv3), epipophyses' /  'extend beyond the posterior margin of the postzygapophyses (usually as prongs)' do_not_extend_beyond_the_posterior_margin_of_the_postzygapophyses,
		129 'Cervical vertebrae with an accessory lamina, which runs from the postzygodiapophyseal lamina (PODL) up to the spinoprezygapophyseal lamina (SPRL)' /  absent present,
		130 'Middle-posterior cervical neural arches, centroprezygapophyseal lamina' /  single bifurcates_into_medial_and_lateral_branches_that_both_contact_the_prezygapophysis,
		131 'Middle-posterior cervical neural arches, intrapostzygapophyseal lamina projects beyond the posterior margin of the neural arch [including the centropostzygapophyseal laminae (CPOL)], forming a prominent subrectangular projection in lateral view' /  absent present,
		132 Postaxial_cervical_and_anterior_dorsal_neural_spines /  unbifurcated bifurcated,
		133 'Cervical bifurcated neural spines (excluding the posterior-most cervical vertebrae), median process at base of ?notch?' /  absent present,
		134 'Middle cervical neural spines, abrupt increase in height (height approximately doubled), following low anterior cervical neural spines (occurs around Cv6?8)' /  absent present,
		135 'Middle cervical neural spines, dorsal surface with mediolaterally orientated midline ridge flanked by small fossae at its anterior and pos- terior ends' /  absent present,
		136 'Posterior-most cervical and anterior dorsal neural arches, spinodiapophyseal lamina (SPDL)' /  single_structure divided_into_anterior_and_posterior_spinodiapophyseal_laminae,
		137 'Posterior-most cervical and anterior dorsal unbi- furcated neural spines, prespinal lamina' /  absent present,
		138 'Posterior-most cervical and anterior dorsal bifurcated neural spines, trifid with median tubercle at least as tall as metapophyses' /  absent present,
		139 'Cervical ribs, longest shafts are' /  elongate_and_form_overlapping_bundles short_and_do_not_project_far_beyond_the_end_of_the_centrum_to_which_they_attach,
		140 'Cervical ribs, longest shafts extend beneath' /  fewer_than_three_vertebrae three_vertebrae_or_more,
		141 'Middle-posterior dorsal vertebrae, internal tissue texture' /  solid camerate camellate,
		142 ' Middle to posterior dorsal centra, ventral keel' /  absent present,
		143 'Dorsal centra, lateral pneumatic foramen' /  absent present,
		144 'Dorsal centra, lateral pneumatic foramina are' /  shallow_fossae_or_excavations_that_do_not_ramify_throughout_the_centrum 'deep excavations that ramify throughout the centrum and into the base of the neural arch, often leaving only a thin septum on the midline of the centrum',
		145 'Dorsal centra, lateral pneumatic foramina' /  have_margins_that_are_flush_with_the_lateral_surface_of_the_centrum are_set_within_a_lateral_fossa_on_the_lateral_surface_of_the_centrum,
		146 'Anterior dorsal centra, lateral pneumatic foramina have' /  rounded_posterior_margins acute_posterior_margins,
		147 'Middle-posterior dorsal centra, anterior articular face shape' /  flat_or_concave 'mildly convex, with degree of convexity notably reducing along the dorsal sequence' 'strongly convex, with degree of convexity approximately consistent along the dorsal sequence',
		148 'Middle-posterior dorsal neural arches, posterior centroparapophyseal lamina' /  absent present_as_a_single_lamina two_parallel_laminae,
		149 'Middle-posterior dorsal neural arches, hyposphene-hypantrum system' /  present absent,
		150 'Middle-posterior dorsal neural arches, hyposphene shape' /  'narrow, ventral end subequal to or only slightly wider than dorsal tip' 'wide, triangular shape, with ventral end at least twice width of dorsal tip',
		151 'Middle-posterior dorsal neural arches, posterior centrodiapophyseal lamina (PCDL)' /  has_an_unexpanded_ventral_tip expands_and_bifurcates_towards_its_ventral_tip,
		152 'Middle-posterior dorsal neural arches, PODL' /  present absent,
		153 Anterior_dorsal_diapophyses_are /  directed_laterally_or_slightly_upwards directed_strongly_dorsolaterally_at_approximately_45 _to_the_horizontal,
		154 'Anterior-middle dorsal diapophyses' /  short_and_dorsoventrally_tall elongate_and_dorsoventrally_narrow,
		155 'Middle-posterior dorsal diapophyses are' /  directed_strongly_dorsolaterally_at_approximately_45 _to_the_horizontal directed_laterally_or_slightly_upwards,
		156 'Middle-posterior dorsal diapophyses, distal end' /  curves_smoothly_into_the_remaining_dorsal_surface_of_the_process 'is set off from the remaining dorsal surface by a lip, forming a distinct area',
		157 'Posterior-most dorsal diapophyses lie' /  posterior_or_posterodorsal_to_the_parapophysis vertically_above_the_parapophysis,
		158 'Dorsal neural spines, height' /  anterior_dorsal_neural_spines_subequal_to_or_dorsoventrally_shorter_than_posterior_dorsal_neural_spines anterior_dorsal_neural_spines_dorsoventrally_taller_than_posterior_dorsal_neural_spines,
		159 'Dorsal neural spines, anteroposterior width' /  'approximately constant along the height of the spine, with subparallel anterior and posterior margins' 'narrows dorsally to form a triangular shape in lateral view, with the base approximately twice the width of the dorsal tip',
		160 'Anterior dorsal neural spines, orientation' /  project_dorsally_or_slightly_anterodorsally project_posterodorsally,
		161 Middle_dorsal_neural_spines /  unbifurcated 'bifurcated (dorsal surface excavated transversely)',
		162 'Middle-posterior dorsal neural spines' /  tapering_or_not_flaring_distally 'flared distally with triangular aliform processes projecting laterally from the top [formed primarily from the expansion of the spinopostzygapophyseal laminae (SPOLs)]',
		163 'Middle-posterior dorsal neural spines' /  'tapering or not flaring distally, or with absent or weakly developed triangular aliform processes' strongly_developed_triangular_aliform_processes_so_that_the_lateral_tips_of_these_processes_extend_further_laterally_than_the_postzygapophyses,
		164 'Middle-posterior dorsal neural spines, orientation' /  vertical_or_slightly_posterodorsal 'strongly posterodorsal, oriented at 45  to the horizontal or greater',
		165 'Middle-posterior dorsal neural spines, SPOL shape' /  single divided_into_medial_and_lateral_branches,
		166 'Middle-posterior dorsal neural spines, SPDL' /  absent_or_restricted_to_posterior_dorsals present_on_middle_and_posterior_dorsals,
		167 'Middle-posterior dorsal neural spines, prespinal and postspinal laminae' /  'form mediolaterally wide surfaces, with little anterior relief, infilling the prespinal and postspinal fossae' 'form distinct, mediolaterally narrow ridges or laminae along the midline of the prespinal and postspinal fossae',
		168 'Middle-posterior dorsal neural spines, midline prespinal lamina (forming distinct ridge) along proximal (lower) half of neural spine' /  present absent,
		169 'Middle-posterior dorsal neural spines, postspinal lamina (forming distinct ridge) along proxi- mal (lower) half of neural spine' /  present absent,
		170 'Thoracic (dorsal) ribs, pneumatized (with proximal pneumatocoels)' /  absent present,
		171 'Anterior thoracic ribs, cross-sectional shape' /  subcircular 'plank-like, anteroposterior breadth more than three times mediolateral breadth',
		172 'Sacral vertebrae, camellate internal tissue structure' /  absent present,
		173 'Sacral centra, lateral pneumatic foramina or very deep depressions' /  absent present,
		174 'Sacral neural spines, dorsal portions of at least sacral vertebrae 1 or 4 fused, forming a dorsal platform' /  absent present,
		175 'Caudal vertebrae, number' /  more_than_35 35_or_fewer,
		176 'Anterior-most caudal vertebrae, camellate internal tissue structure' /  absent present,
		177 'Anterior caudal centra, posterior articular surface' /  flat_or_concave_throughout_series 'convex in anterior-most caudal vertebrae, changing to flat or concave in more distal anterior caudal vertebrae' convex_throughout_all_anterior_caudal_vertebrae_with_ribs,
		178 'Anterior caudal centra, lateral pneumatic fossae or foramina' /  absent present,
		179 'Anterior caudal centra, lateral pneumatic fossae or foramina' /  without_sharply_defined_margins with_sharply_defined_margins,
		180 'Anterior to middle caudal centra, small, shallow vascular foramina pierce the lateral and/or ventral surfaces' /  absent present,
		181 'Anterior to middle caudal centra (excluding the anterior-most caudal vertebrae), ventral longitudinal hollow' /  absent present,
		182 'Anterior to middle caudal centra (excluding the anterior-most caudal vertebrae), distinct ventrolateral ridges, extending the full length of the centrum' /  absent present,
		183 'Middle caudal centra, anteroposteriorly elongate ridge situated at approximately two-thirds of the way up the lateral surface' /  absent present,
		184 'Middle-posterior caudal centra (at least some), posterior articular surface' /  flat_or_concave convex,
		185 'Middle-posterior caudal centra with convex posterior articular surface' /  condylar_convexity_merges_smoothly_into_the_lateral_surface_of_the_main_body_of_the_centrum 'distinct rim rings the condyle, separating it from the lateral surface of the main body of the centrum',
		186 'Distal caudal centra, biconvex' /  absent present,
		187 'Anterior caudal neural arches, hyposphenal ridge' /  present absent,
		188 'Anterior caudal neural arches, hyposphenal ridge shape' /  slender_ridge 'block-like hyposphene',
		189 'Anterior caudal neural arches, distinct prezygodiapophyseal lamina' /  absent present,
		190 'Anterior caudal neural arches, sharp lipped lateral coel (postzygapophyseal centrodiapophyseal fossa of Wilson et al., 2011) bounded by PCDL (or caudal rib itself), CPOL, and PODL' /  absent persent,
		191 'Anterior to middle caudal neural arches, prezygapophyses switch from projecting anterodorsally, anteriorly, and back to anterodorsally along the sequence' /  absent present,
		192 Middle_caudal_neural_arches /  situated_over_the_midpoint_of_the_centrum_with_approximately_subequal_amounts_of_the_centrum_exposed_at_either_end located_on_the_anterior_half_of_the_centrum,
		193 'Middle-posterior caudal neural arches, distance that prezygapophyses extend beyond the anterior margin of the centrum' /  'less than 20% of centrum length (excluding ball), short prezygapophyses' '20% or greater of centrum length (excluding ball), elongate prezygapophyses',
		194 'Anterior-most caudal neural spines, sharp lipped lateral coel [spinodiapophyseal fossa (SDF) of Wilson et al. 2011] bounded by spinoprezygapophyseal lamina (SPRL), SPOL, and PODL' /  absent present,
		195 'Anterior caudal neural spines, project' /  posterodorsally 'dorsally (sometimes with a subtle anterior deflection)' 'anterodorsally, such that the anterodorsal margin of the neural spine projects beyond the anterior margin of the centrum',
		196 'Anterior caudal neural spines, anterodorsal margin of neural spine' /  level_with_or_posterior_to_posterior_margin_of_postzygapophyses 'situated anterior to posterior margin of postzygapophyses (usually does not even approach postzygapophyses)',
		197 'Anterior caudal neural spines, prespinal and postspinal lamina' /  'absent or form mediolaterally wide surfaces, with little anterior relief, infilling the prespinal and postspinal fossae' 'form distinct, mediolaterally narrow ridges or laminae along the midline of the prespinal and postspinal fossae',
		198 'Anterior caudal neural spines, SPRL to SPOL contact' /  absent 'present, forming a prominent lateral lamina on the neural spine',
		199 'Middle caudal neural spines, in lateral view, widen anteroposteriorly (approximately doubling) from their base to their summit' /  absent present,
		200 'Middle caudal neural spines, extend posteriorly to the midpoint (or beyond) of the proceeding caudal centrum' /  present 'absent (usually do not extend beyond the posterior margin of the centrum',
		201 Caudal_ribs /  'present beyond approximately Cd10 (usually at least up to approximately Cd15)' only_present_through_to_approximately_Cd10,
		202 'First caudal rib (transverse process), with prominent ventral bulge' /  absent present,
		203 'First caudal rib, expands anteroposteriorly towards its distal end, forming an anchor shape in dorsal view' /  absent present,
		204 'Anterior caudal ribs, shape in anterior view' /  'triangular, tapering distally' 'wing-like, with a dorsolaterally orientated dorsal margin',
		205 Anterior_caudal_ribs /  curve_strongly_anterolaterally mainly_laterally curve_strongly_posterolaterally,
		206 Anterior_caudal_ribs /  'do not extend beyond posterior end of centrum (excluding posterior ball)' 'extend beyond posterior end of centrum (excluding posterior ball)',
		207 'First chevron, morphology' /  'Y-shaped and does not differ notably from subsequent chevrons' 'anteroposteriorly flattened and V-shaped, with dorsoventrally reduced distal blade',
		208 'Anterior chevrons, proximal ends' /  open_dorsally bridged_dorsally_by_a_bar_of_bone,
		209 'Anterior to middle chevrons, lateral bulges close to distal ends of chevron blades' /  absent present,
		210 'Middle-posterior chevrons, with anterior expansion of distal blade' /  present absent,
		211 'Middle-posterior chevrons, with posterior expansion of distal blade (excluding the natural posteroventral curvature of many chevrons)' /  present absent,
		212 'Scapular acromion (proximal plate), area situated posterior to the acromial ridge' /  flat_or_convex forms_a_separate_excavated_area,
		213 'Scapular glenoid surface, orientation' /  'faces anteroventrally and/or slightly laterally' deflected_to_face_anteroventrally_and_medially,
		214 'Scapula, posterior margin of the dorsal part of the acromion' /  'straight and orientated vertically, or sloping to face posterodorsally' 'concave, posterodorsal corner of acromion overhangs the dorsal surface of the scapular blade',
		215 'Scapular acromion, subtriangular process at posteroventral corner' /  absent present,
		216 'Scapular blade, subtriangular process at anteroventral corner' /  absent present,
		217 'Scapular blade, cross-sectional shape at base' /  rectangular 'D-shaped (lateral surface is strongly convex dorsoventrally and medial surface flat)',
		218 'Coracoid, anterior and dorsal margins in lateral view' /  'merge smoothly into each other, giving a rounded profile' 'meet each other at an abrupt angle, making the coracoid quadrangular in outline',
		219 'Coracoid, dorsal margin in lateral view' /  'lies below the level of the scapular acromion plate (separated from the latter by a V-shaped notch)' reaches_or_surpasses_the_level_of_the_dorsal_margin_of_the_scapular_acromion_plate,
		220 'Coracoid, ventral margin in lateral view forms a notch anterior to the glenoid, resulting in an infraglenoid lip anterior to the notch' /  absent present,
		221 'Sternal plate, shape in dorsal view' /  subcircular_or_oval 'triangular (created by an acute anterolateral projection)',
		222 'Sternal plate, prominent posterolateral expansion produces a kidney-shaped profile in dorsal view' /  absent present,
		223 'Humeral proximolateral corner, shape' /  'rounded, surfaces merge smoothly into each other to produce a transversely rounded proximal end, with the proximal-most point of the lateral margin at a lower level than the remaining lateral half of the proximal surface' 'square, surfaces meet each other at an abrupt angle to produce a squared proximal end in anterior view, with the proximal-most point of the lateral margin level with the remaining lateral half of the proximal surface',
		224 'Humerus, shape of lateral margin of diaphysis (approximately the middle third of the humerus) in anterior view' /  concave straight,
		225 'Humeral deltopectoral crest, projection' /  anteriorly_or_anterolaterally 'anteromedially, extending across the anterior face of the humerus',
		226 'Humerus, strong bulge or tuberosity (site for M. latissimus dorsi) close to the lateral margin of the posterior surface, at approximately the level of the distal tip of the deltopectoral crest' /  absent present,
		227 'Humerus, anterior surface of distal lateral condyle' /  'divided by a notch, forming two ridges' undivided,
		228 'Humerus, distal-most part of the posterior surface (supracondylar fossa) is' /  flat_or_shallowly_concave deeply_concave_between_prominent_lateral_and_medial_vertical_condylar_ridges,
		229 'Humeral distal condyles, articular surface' /  flat_anteroposteriorly_and_restricted_to_distal_portion_of_humerus 'anteroposteriorly convex so that it curves up onto the anterior and pos- terior faces of the humerus',
		230 'Humeral distal articular surface, condyles' /  undivided divided,
		231 ' Radius, strong twist in axis, such that the long axes of the proximal and distal ends are not oriented in the same plane' /  absent present,
		232 'Radius, well-developed interosseous ridge that extends along most of the radius length (at least along the distal two-thirds)' /  absent present,
		233 'Ulnar olecranon process, development' /  'absent or only rudimentary, i.e., projecting just above the proximal articulation' 'prominent, projecting well above proximal articulation',
		234 'Ulna, articular surface of anteromedial process is' /  flat concave_along_its_length,
		235 'Ulna, orientation of anteromedial process' /  flat_or_sloping_downwards_less_than_40 sloping_downwards_at_an_angle_of_at_least_40 _to_the_horizontal,
		236 'Ulna, distal end' /  prominently_expanded_posteriorly unexpanded,
		237 'Carpal bones, number' /  three_or_more fewer_than_three,
		238 Carpal_bones /  at_least_one_carpa_present absent,
		239 'Metacarpals, distal articular surfaces' /  'extend onto dorsal/anterior surface of metacarpal' 'restricted to distal surface (except sometimes in metacarpal IV)',
		240 'Metacarpals, metacarpal I distal end medi- olateral axis orientation' /  'approximately perpendicular (or only gently bevelled) to long axis of shaft' bevelled_approximately_20 _proximodistally_with_respect_to_axis_of_shaft,
		241 'Metacarpals, metacarpal IV has a prominent proximolateral projection that wraps around the dorsal (anterior) face of metacarpal V (metacar- pal IV often forms a chevron shape in proximal end view)' /  absent present,
		242 Manual_digits /  possess_at_least_some_phalanges have_lost_the_phalanges,
		243 'Manual phalanx I.1, shape in dorsal view' /  rectangular 'wedge-shaped',
		244 'Ilium, preacetabular process in dorsal view' /  projects_anteriorly projects_anterolaterally,
		245 'Ilium, preacetabular process orientation' /  lies_in_approximately_vertical_plane turns_laterally_towards_its_ventral_tip_to_form_a_horizontal_portion,
		246 'Ilium, preacetabular process shape' /  dorsoventrally_tapers_anteriorly_to_a_point 'semicircular, or rounded outline, such that it does not continue to taper along its anterior-most portion',
		247 'Ilium, preacetabular process, bulge or kink on ventral margin' /  absent present,
		248 'Ilium, highest point on the dorsal margin' /  occurs_level_with_or_posterior_to_the_anterior_margin_of_the_base_of_the_pubic_process occurs_anterior_to_the_anterior_margin_of_the_base_of_the_pubic_process,
		249 'Ilium, pneumatized' /  absent present,
		250 'Pubis, obturator foramen, in lateral view is' /  subcircular 'oval or elliptical, with long axis orientated in same plane as long axis of pubis',
		251 'Pubis, anterior margin of distal end strongly concave in lateral view, such that the distal end forms a prominent, anteriorly expanded boot' /  absent present,
		252 'Ischium, acetabular margin, in lateral view' /  flat_or_mildly_concave 'strongly concave, such that the pubic articular surface forms an anterodorsal projection',
		253 'Ischium, symphysis between the ischia' /  'terminates at the base of the proximal plates (emarginate distal to pubic articulation)' 'extends along the ventral edges of the proximal plates as well as the distal shafts, so that there is no V-shaped gap between the anterior ends of the ischia in dorsal view (no emargination distal to pubic articulation)',
		254 'Ischium, long axis of shaft, if projected upwards' /  'passes through the lower part of the acetabular margin or the upper part of the pubic articular surface (i.e. it is approximately 60  to the horizontal in lateral view)' 'passes through the upper part of the acetabular margin or even approaches the rim of the iliac articulation (i.e. the shaft is at approximately 80  to the horizontal)',
		255 'Femur, proximolateral margin, above the lateral bulge' /  level_with_or_lateral_to_the_lateral_margin_of_the_distal_half_of_the_shaft medial_to_the_lateral_margin_of_the_distal_half_of_the_shaft,
		256 'Femur, anteroposterior thickness of lateral margin of proximal third' /  relatively_constant_with_main_body_of_femur 'narrows to form a flange-like trochanteric shelf, forming a medially bounding vertical ridge along the posterior surface',
		257 'Femur, proximodistally elongate midline ridge (linea intermuscularis cranialis) on anterior face, extending along most of shaft length' /  absent present,
		258 'Femur, fourth trochanter' /  not_visible_in_anterior_view visible_in_anterior_view,
		259 'Femoral distal condyles, orientation relative to long axis of femoral shaft' /  'bevelled dorsolaterally approximately 10  (tibial condyle extends further distally than fibular condyle)' 'perpendicular (tibial and fibular condyles extend approximately the same distance distally)',
		260 'Tibia, cnemial crest projects' /  laterally anteriorly_or_anterolaterally,
		261 'Tibia, lateral edge of proximal end forms a pinched out projection, posterior to cnemial crest (the second cnemial crest of Bonaparte et al., 2000)' /  present absent,
		262 'Fibula, proximal end with anteromedially directed crest extending into a notch behind the cnemial crest of the tibia' /  absent present,
		263 'Fibula, lateral muscle scar is' /  oval_in_outline 'formed from two vertically elongate, parallel ridges',
		264 'Fibula, shaft in lateral view' /  straight sigmoidal,
		265 'Astragalus, in dorsal (or proximal) view' /  'rectangular, with anteroposterior lengths of medial and lateral margins subequal (or medial margin greater)' 'wedge-shaped, narrowing anteroposteriorly towards its medial end, such that it has a reduced anteromedial corner',
		266 'Astragalus, ascending process' /  'does not extend to the posterior margin of the astragalus (usually limited to anterior two-thirds of astragalus)' extends_to_the_posterior_margin_of_the_astragalus,
		267 'Astragalus, laterally directed ventral shelf underlies the distal end of the fibula' /  present absent,
		268 Astragalus /  'caps most, or all, of the distal end of the tibia' reduced_so_that_medial_edge_of_tibia_is_uncapped,
		269 'Astragalus, posterior margin bears a tongue-like projection posteromedial to the ascending process, which is separated from the latter by a groove' /  present absent,
		270 Calcaneum /  present absent,
		271 'Calcaneum, shape in proximal view' /  subcircular subrectangular,
		272 'Metatarsals, metatarsal I with a prominent ventrolateral expansion along its distal half, such that the distal end expands further laterally than the proximal end' /  absent present,
		273 'Metatarsals, lateral margin of metatarsal II in proximal view' /  concave straight,
		274 'Metatarsals, metatarsal II distal articular surface extends up on to the dorsal surface (extending proximally approximately 25% of metatarsal length and most prominently along medial half)' /  absent present,
		275 'Metatarsals, medial surface of the proximal portion of metatarsal IV concave (for reception of metatarsal III)' /  absent present,
		276 'Metatarsals, distal end orientation of metatarsal IV' /  perpendicular_to_long_axis_of_bone bevelled_to_face_medially,
		277 Pedal_digit_IV /  has_at_least_three_phalanges has_two_phalanges_or_fewer,
		278 'Pedal unguals, tuberosity on the ventral margin, along distal half' /  absent present,
		279 Osteoderms /  absent present,
		280 'Humerus, strong bulge or tuberosity (site for M. scapulohumeralis anterior) on the lateral margin of the posterior surface (usually visible in anterior view), approximately level with the most prominently developed portion of the deltopectoral crest' /  'absent or weakly developed, and not visible in anterior view' 'present, forms a distinct lateral bulge that interrupts the line of the lateral humeral margin in anterior view',
		281 'Ulna, posterior process of proximal end' /  'weakly developed, so that the proximal profile of the ulna is V-shaped (formed by the anteromedial and anterolateral processes)' 'strongly developed, so that the proximal profile of the ulna is T- or Y-shaped, and there is a deep fossa between the anteromedial and posterior processes, rivalling the radial fossa in depth',
		282 'Ulna, shape of the distal end' /  'comma-shaped, with tapering curved anterior process associated with an anteromedial fossa for reception of the radius' 'elliptical or oval in outline, with the anteromedial fossa strongly reduced or absent',
		283 'Radius, profile of proximal end' /  'D-shaped or elliptical' 'oval or subtriangular, with marked tapering towards the medial process',
		284 'Radius, ridge or flange on medial margin, near proximal end, for attachment of the M. biceps brachii and M. brachialis inferior' /  absent_or_very_weakly_developed 'present, projecting beyond the medial margin of the main radial shaft',
		285 'Radius, posterior margin of distal end' /  'lacks condylar-like processes and fossa' 'forms two low rounded processes (posteromedial and posterolateral), with a shallow fossa between them',
		286 'Snout, shape in dorsal view, Premaxillary-Maxillary Index (PMI)' /  60%_or_less '>60% to 75%' greater_than_75%,
		287 'Premaxilla, shape of ascending process in lateral view' /  convex 'concave, with a large dorsal projection' 'sub-rectilinear and directed posterodorsally',
		288 'Maxilla, anterior (dentigerous) portion of lateral surface excavated by dorsoventrally elongate, deep vascular groove' /  absent present,
		289 'Maxilla, foramen anterior to the preantorbital fenestra' /  absent present,
		290 'Maxilla, position of external opening of the preantorbital fenestra' /  lies_below_antorbital_fenestra 'lies anterior to antorbital fenstra, with the posterior margin of the preantorbital fenestra lying entirely anterior to the anterior margin of the antorbital fenestra',
		291 'Maxilla, preantorbital fenestra development' /  'weakly developed, shallow fossa (difficult to distinguish from posterior maxillary foramen)' 'deep, sharp-lipped fossa',
		292 'Maxilla, posterior extent of dorsal (ascending) process' /  'anterior to, or level with, posterior end of main body' extending_posterior_to_posterior_end_of_main_body,
		293 'Maxilla, ventral margin of jugal process' /  'reduced in dorsoventral height, such that the ventral margin is strongly emarginated relative to the remainder of the ventral margin of the maxilla' 'continuous with ventral margin of remainder of maxilla, or very gently emarginated',
		294 'Maxilla, contact with quadratojugal' /  'absent or small (i.e. no more than a point contact)' extensive,
		295 'Jugal, dorsal process' /  present absent,
		296 'Jugal, contact with ectopterygoid' /  present absent,
		297 'Frontal, anteroposterior length to transverse width ratio' /  1.0_or_greater less_than_1.0,
		298 'Frontal, lateral margin' /  'expands posteriorly, orbital margin concave in dorsal view' 'unexpanded posteriorly, orbital margin straight or convex in dorsal view',
		299 'Frontal, contribution to margin of supratemporal fenestra' /  present 'absent, frontal excluded from anterior margin of fenestra by a postorbital-parietal contact',
		300 'Orbit, anterior-most point' /  anterior_to_the_anterior_extremity_of_lateral_temporal_fenestra approximately_level_with_or_posterior_to_anterior_extent_of_lateral_temporal_fenestra,
		301 'Lateral temporal fenestra, shape in lateral view' /  'taller than wide anteroposteriorly and subtriangular (anteroposteriorly broader ventral margin and narrower dorsal apex)' 'linear, slit-like, crescentic (longer anteroposteriorly than high dorsoventrally)',
		302 'Postorbital, posterior (squamosal) process' /  present_as_a_distinct_process absent,
		303 'Parietal, relative height of suture with frontal' /  lies_level_with_or_above_the_dorsal_surfaces_of_the_frontals_and_parietals 'lies below the dorsal surfaces of the parietals and frontals (i.e. in a deep transverse trough)',
		304 'Parietal, elevation of anterior margin creates a step-like curving crest transversely, where the parietal meets the frontal' /  absent present,
		305 'Pterygoid, morphology' /  robust_element 'plate-like, with its three processes coplanar',
		306 'Pterygoid, sutural contact with ectopterygoid' /  'anteroposteriorly elongate, along the medial or lateral surface' 'anteroposteriorly short, restricted to the anterior tip of the pterygoid',
		307 'Pterygoid, palatobasal contact for basipterygoid articulation with a convex, rocker-like articular surface' /  absent present,
		308 'Supraoccipital, longitudinal groove along posterodorsal surface' /  absent 'present (i.e. sagittal crest divided into two subparallel parasagittal crests with central groove)',
		309 'Supraoccipital-exoccipital-opisthotic, paired facets for articulation with the proatlas' /  absent present,
		310 'Parasphenoid rostrum, cross-sectional shape' /  triangular 'transversely thin, sheet-like',
		311 'Basipterygoid processes, shape' /  widely_diverging_at_30 _or_more narrowly_diverging_at_less_than_30,
		312 'Basipterygoid processes, orientation in lateral view' /  'directed 80  or more to skull roof (normally perpendicular)' 'angled less than 80  to skull roof (anteroventrally directed)',
		313 'Basioccipital, orientation of occipital condyle relative to the horizontal plane (in lateral view with supraoccipital held in a vertical plane)' /  60 _or_less greater_than_60,
		314 'Basal tubera, angle of divergence in posterior view' /  less_than_50 more_than_or_equal_to_50,
		315 'Basisphenoid, relative position of the external opening for cranial nerve VI' /  'lies ventral, and generally close, to the opening for cranial nerve III' 'lies anteroventral to, and more distant from, the opening for cranial nerve III',
		316 'Basisphenoid, opening for cranial nerve VI' /  penetrates_the_pituitary_fossa does_not_penetrate_the_pituitary_fossa,
		317 'Basioccipital+exoccipital-opisthotic, number of exits for cranial nerve XII' /  2,
		318 'Basisphenoid, position of the external foramen of the internal carotid artery' /  lateral_to_basipterygoid_process medial_to_basipterygoid_process,
		319 'Dentary, angle between the long-axis of the anterior margin (mandibular symphysis) and the long-axis of the main body of the dentary, in lateral view' /  'greater than 90 , with the dorsal margin of the dentary extending further anteriorly than the ventral margin' 'approximately 90 , with the dorsal and ventral margins extending an equal distance anteriorly',
		320 'Tooth crowns, longitudinal groove paralleling mesial and distal margins on the labial surface' /  labial_grooves_present absent,
		321 'Atlantal intercentrum, ventral margin of posterior surface' /  straight_or_convex 'concave, forming ventrolateral projections',
		322 'Axis, aEI (average elongation index: anteroposterior length of centrum (excluding articular ball if present) divided by mean average value of the mediolateral width and dorsoventral height of posterior articular surface of centrum)' /  2.0_or_greater less_than_2.0,
		323 'Postaxial cervical centra, pneumatization of lateral surface' /  'lateral pneumatic opening occupies approximately anterior two-thirds of centrum or more' 'reduced and restricted to less than the anterior two-thirds of the centrum',
		324 'Postaxial cervical centra, midline notch on the dorsal margin of the posterior articular surface' /  absent present,
		325 'Postaxial anterior cervical vertebrae, prezygapophyses' /  extend_anterior_to_the_anterior_tip_of_the_condyle terminate_level_with_or_posterior_to_the_anterior_tip_of_the_condyle,
		326 'Postaxial anterior cervical neural spines, orientation of posterior margin in lateral view' /  'dorsal (vertical) or anterodorsal' posterodorsal,
		327 'Middle cervical neural spines, height to arch height ratio' /  2.0_or_lower greater_than_2.0,
		328 'Posterior (usually just the posterior-most) cervical neural arches, postzygapophyses' /  terminate_at_or_beyond_the_posterior_edge_of_the_centrum terminate_in_front_of_the_posterior_edge_of_the_centrum,
		329 'Posterior cervical neural spines, horizontal, rugose ridge immediately below spine summit on lateral surface' /  'absent, spinodiapophyseal fossa fades out gradually dorsally' 'present, serves as distinct dorsal edge of the spinodiapophyseal fossa',
		330 'Posteriormost cervical and anteriormost dorsal neural spines, shape in anterior/posterior view' /  'taper dorsally, or mediolateral width remains constant along length' 'expand dorsally, with a strongly convex dorsal margin (paddle-shaped)',
		331 'Cervical ribs, dorsal surface of proximal portion of shaft' /  'excavated, forming a longitudinal groove' unexcavated,
		332 'Anterior dorsal centra, ventral keel on midline' /  absent present,
		333 'Middle to posterior dorsal centra, ventral surface' /  flat_or_transversely_convex 'transversely concave, between ventrolateral ridges',
		334 'Middle to posterior dorsal centra, lateral pneumatic foramina divided by internal ridge/s' /  absent present,
		335 'Anterior dorsal neural arches, shape of anterior neural canal opening' /  height_greater_than_or_equal_to_width height_is_less_than_width,
		336 'Anterior to middle dorsal neural arches, vertical midline ridge (?median infrapostzygapophyseal lamina?) extending from roof of neural canal to ventral midpoint of postzygapophyses/intrapostzygapophyseal lamina (TPOL)' /  absent present,
		337 'Anterior to middle dorsal neural arches, zygapophyseal articulation angle' /  between_horizontal_and_less_than_40 _to_the_horizontal 'strongly dorsomedially oriented (40  or more)',
		338 'Middle to posterior dorsal neural arches, neural canal in anterior view' /  entirely_surrounded_by_the_neural_arch 'enclosed in a deep fossa in the dorsal surface of the centrum (i.e. much of the canal is enclosed laterally by pedicels that are part of the centrum rather than the neural arch)',
		339 'Middle to posterior dorsal neural arches, position of parapophysis' /  'posterior to the vertical plane defined by the anterior margin of the centrum (excluding any convex articular condyle)' 'level with, or anterior to, the vertical plane defined by the margin of the centrum (excluding any convex articular condyle)',
		340 'Middle to posterior dorsal neural arches, anterior centradiapophyseal lamina (ACDL)' /  absent present,
		341 'Posterior dorsal neural arches, zygapophyseal articulation angle relative to horizontal line' /  'less than 30 , usually close to horizontal' 'steeply oriented, 30  or greater',
		342 'Middle to posterior dorsal neural spines (single, not bifid), SPRLs' /  'remain separate or converge at about spine midheight (or above) to form a dorsally restricted median composite lamina (SPRF well-developed and occupies the ventral half of the anterior spine surface)' 'SPRLs, if present, are short and merge into the PRSL close to the base of the spine (the PRSL may extend between the bases of the SPRLs to the top of the TPRL)',
		343 'Middle to posterior dorsal neural spines, postspinal lamina' /  does_not_extend_ventral_to_the_neural_spine 'extends ventral to the neural spine, beyond the postzygapophyseal articular surfaces',
		344 'Middle to posterior dorsal neural spines, anterior spinodiapophyseal lamina (aSPDL)' /  absent present,
		345 'Middle to posterior dorsal neural spines, SPDL bifurcates at its dorsal end to create a SPDL-F' /  absent present,
		346 'Sacrum, ratio of mediolateral width across sacral vertebrae and ribs (taken at midlength on the coossified sacrum) to average length of a sacral centrum' /  less_than_4.0 4.0_or_higher,
		347 'Sacral centra, ratio of mediolateral width of middle sacral centra to first and last sacral centra' /  'approximately constant, ratio less than 1.3' 1.3_or_greater,
		348 'Sacral neural spines, all fused, forming a dorsal platform' /  absent present,
		349 'First caudal centrum, anterior articular face shape' /  flat_or_concave convex,
		350 'Anterior to middle caudal centra (excluding Cd1), comparison of anterior and posterior articular faces' /  'anterior face more concave than posterior one, or these two faces are equally concave' posterior_face_more_deeply_concave_than_anterior_face,
		351 'Middle caudal centra with convex posterior articular surface, condyle dorsally displaced' /  absent present,
		352 'Anteriormost caudal neural arches, prezygapophyses curve downwards (droop) at their distal ends' /  absent present,
		353 'Anterior caudal neural spines, anterior expansion of lower portion of spinoprezygapophyseal lamina (SPRL)' /  absent present,
		354 'First caudal rib, subtriangular process projects posteriorly at approximately midlength' /  absent present,
		355 'Anteriormost caudal ribs, tubercle on dorsal surface at approximately midlength' /  absent present,
		356 'Anterior to middle chevrons, articular facet surface' /  flat_or_anteroposteriorly_convex divided_into_anterior_and_posterior_facets_by_a_furrow,
		357 'Anterior to middle chevrons, posteroventrally directed ridge or bulge on lateral surface of distal half of proximal ramus' /  absent present,
		358 'Scapula, ventrolateral margin of acromion, anteroposteriorly concave region posterior to glenoid, followed by a flattened area' /  absent present,
		359 'Scapular blade, ridge on medial surface, close to junction with acromial plate and near dorsal margin' /  absent present,
		360 'Scapular blade, orientation of blade long-axis with respect to coracoid articulation' /  'more than 70  (usually approximately perpendicular)' 70 _or_less,
		361 'Coracoid, glenoid' /  does_not_expand_strongly_laterally_relative_to_the_lateral_surface_of_the_coracoid expands_prominently_laterally_and_curves_dorsolaterally_so_that_part_of_the_glenoid_articular_surface_can_be_seen_in_lateral_view,
		362 'Sternal plate, shape of posterior margin in dorsal/ventral view' /  convex straight,
		363 'Sternal plate, anteroposteriorly directed ridge on ventral surface, at the anterior end' /  absent present,
		364 'Humerus, proximal margin in anterior/posterior view' /  straight_or_convex 'sinuous, as a result of a prominently developed process (attachment site for M. supracoracoideus) on the lateral margin of the proximal end',
		365 'Humerus, proximal end' /  'expands laterally relative to the shaft, giving the humerus an hourglass outline in anterior view' 'asymmetrical, with no expansion of lateral margin relative to shaft',
		366 'Humerus, humeral head forms a prominent subcircular process on the posterior surface of the proximal end' /  absent present,
		367 'Humerus, prominent vertical ridge extends along the lateral margin of the posterior surface, from the proximolateral corner to approximately the level of the deltopectoral crest (this ridge defines the lateral margin of the lateral triceps fossa and causes this fossa to be much deeper than the medial one)' /  absent present,
		368 'Humerus, tuberosity for attachment of the M. coracobrachialis on the anterior surface of the proximal third' /  absent present,
		369 'Humerus, deltopectoral crest, mediolateral thickness of anterior attachment surface' /  approximately_constant_along_length 'distal half mediolaterally expanded relative to proximal half (often doubling in thickness)',
		370 'Humerus, ratio of maximum mediolateral width of distal end to proximodistal length' /  0.30_or_greater less_than_0.30,
		371 'Radius, beveling of distal end relative to long-axis of shaft' /  restricted_to_lateral_half extends_across_the_entire_distal_end,
		372 'Ulna, angle between long-axes of anteromedial and anterolateral processes in proximal end view' /  '80  or greater (usually approximately a right-angle)' 'less than 80  (acute)',
		373 'Metacarpals, longest metacarpal to radius proximodistal length ratio' /  less_than_0.50 0.50_or_greater,
		374 'Metacarpals, metacarpal II, ratio of minimum transverse width of shaft to metacarpal length' /  0.2_or_higher less_than_0.2,
		375 'Metacarpals, metacarpal III' /  longest_metacarpal shorter_than_at_least_one_other_metacarpal,
		376 'Metacarpals, metacarpal IV, distal end profile' /  subrectangular 'possesses small pointed lateral and medial projections such that the dorsal margin is longer than the ventral margin, producing a dorsoventrally compressed hexagonal or trapezoidal outline',
		377 'Metacarpals, metacarpal V, ratio of proximal end long axis diameter to that of metacarpal I' /  less_than_1.0 1.0_or_greater,
		378 'Metacarpals, metacarpal V, ratio of proximal end long axis diameter to that of metacarpal IV' /  equal_or_smaller larger_than_that_for_metacarpal_IV,
		379 'Metacarpals, metacarpal V with a medially biased flange-like swelling along proximal half of ventral surface' /  absent present,
		380 'Ilium, ratio of dorsoventral height of iliac blade above pubic peduncle to anteroposterior length of ilium' /  less_than_0.35 0.35_or_greater,
		381 'Ilium, projected line (chord) connecting articular surfaces of ischiadic and pubic processes' /  passes_ventral_to_ventral_margin_of_postacetabular_portion_of_ilium passes_through_or_dorsal_to_ventral_edge_of_postacetabular_portion_of_ilium,
		382 'Ilium, orientation of the pubic peduncle with respect to the long axis of the ilium' /  anteriorly_deflected perpendicular,
		383 'Ilium, protuberance on the lateral surface of the ischiadic articulation' /  absent present,
		384 'Pubis, proximodistally oriented ridge on lateral surface of blade, separated from the anterior margin of the pubis by a longitudinal groove' /  absent present,
		385 'Pubis, distal end transversely expanded along lateral surface relative to shaft' /  present absent,
		386 'Ischium, iliac articular surface, anteroposterior length to mediolateral width ratio' /  1.0_or_greater less_than_1.0,
		387 'Ischium, ridge (for attachment of M. flexor tibialis internus III) on lateral surface of the lower part of the proximal plate/proximal portion of shaft, close to the posterior/dorsal margin of ischium' /  'associated with parallel groove, posterior/dorsal to ridge' groove_absent,
		388 'Femur, femoral head, projection' /  directed_medially directed_dorsomedially,
		389 'Femur, ratio of mediolateral breadth of tibial condyle to breadth of fibular condyle' /  greater_than_0.8 0.8_or_less,
		390 ' Femur, shape of distal condyles' /  articular_surface_restricted_to_distal_portion_of_femur expanded_onto_anterior_portion_of_femoral_shaft,
		391 Tibia_to_femur_length_ratio /  less_than_0.6 0.6_or_greater,
		392 'Fibula, articular surface of lateral trochanter' /  not_visible_in_anterior_view visible_in_anterior_view,
		393 'Fibula, distal end mediolateral width to anteroposterior width ratio' /  0.8_or_less greater_than_0.8,
		394 'Fibula, distal end profile' /  'elliptical or semicircular (with a straight medial margin)' 'subtriangular (with a rounded or sharper apex projecting laterally or anterolaterally where flattened anterolateral and posterolateral margins meet)',
		395 'Metatarsals, metatarsal V, proximal end' /  'dorsoventrally expanded relative to shaft, with a domed dorsal margin' not_expanded_relative_to_shaft,
		396 'Metatarsals, metatarsal V, tubercle or ridge on ventral surface, at approximately midlength, equidistant from the medial and lateral margins' /  absent present,
		397 'Pedal digit I, proximal articular surface of ungual (phalanx I-2)' /  perpendicular_to_long_axis_of_ungual bevelled_so_that_the_proximal_articular_surface_faces_proximolaterally_and_thus_lies_at_a_distinct_angle_to_the_long_axis_of_the_ungual,
		398 'Basioccipital,fossa on lateral surface, extending from base of occipital condyle to base of basal tubera' /  absent present,
		399 'Basicranium, cranial nerve opening II (opticforamen)' /  single_opening medially_divided_to_form_two_foramina,
		400 'Surangular, anterior foramen' /  absent present,
		401 'Splenial, position of anterior end relative to mandibular symphysis' /  posterir_to_symphysis participates_in_symphysis,
		402 'Teeth, D-shaped crown morphology in labial/lingual view' /  narrows_mesiodistally_along_its_apical_third 'narrows mesiodistally along its apical half, giving it a heart- shaped outline',
		403 'Middle to posterior cervical neural arches, vertical midline lamina (part of the interprezygapophyseal lamina [TPRL]) divides the centroprezygapophyseal fossa (CPRF) into two fossae' /  absent present,
		404 'Middle to posterior cervical neural arches, vertical midline lamina (part of the interpostzygapophyseal lamina [TPOL]) divides the centropostzygapophyseal fossa (CPOF) into two fossae' /  absent present,
		405 'Middle cervical neural spines, lateral fossa at the base of the prezygapophyseal process bounded by SPRL, PRDL and PODL' /  absent present,
		406 'Middle and posterior cervical neural spines, lateral surface between PRDL, PODL, SPOL (i.e., the spinodiapophyseal fossa [SDF]), has 3 or more coels separated from each other by low ridges' /  absent present,
		407 'Cervical ribs, anterior projection extends beyond anterior margin of centrum (including condyle)' /  present absent,
		408 'Sacral ribs, Sv2 ribs' /  emanate_soleyl_from_Sv2 'emanate from Sv2, with a contribution from Sv1',
		409 'Anteriormost caudal centra, ACDL' /  'absent, or represented by no more than a faint ridge' 'present, well defined or sheet-like',
		410 'Anterior to middle caudal neural arches, spinopostzygapophyseal lamina (SPOL) shape: SPOL grades smoothly toward postzygapophyses' /  SPOL_grades_smoothly_toward_postzygapophyses 'SPOL abruptly ends near the anterior margin of the postzygapophyseal facet, and postzygapophyses sharply set off from neural spine, often projecting as distinct processes',
		411 'Anterior to middle caudal neural arches, anteroposteriorly oriented ridge and fossa (?shoulder?) between prezygapophyses and postzygapophyses' /  absent present,
		412 'Radius, proximal to distal end anteroposterior length ratio' /  0.5_or_greater less_than_0.5,
		413 'Manus, arc of a circle covered by the proximal ends of the metacarpals in articulation' /  '<180  ' '>180  (usually close to 270 ), forming a tubular manus ',
		414 'Carpal bones, distal carpal mediolateral width to anteroposterior length ratio' /  less_than_1.4 1.4_or_greater,
		415 'Metacarpal III, maximum mediolateral width to dorsoventral height of the proximal end ratio' /  less_than_1.3 1.3_or_greater,
		416 'Tibia, tubercle (?tuberculum fibularis?) on posterior (internal) face of cnemial crest' /  absent present,
		417 'Posterior cervical neural arches, spinodiapophyseal fossa, at the base of lateral surface of neural spine' /  absent_or_shallow_fossa deep_fossa,
		418 'Posterior cervical neural spines, dorsal half laterally expanded as a result of expansion of the lateral lamina (spinodiapophyseal lamina?)' /  absent present,
		419 'Anteriormost caudal neural spines, medial spinoprezygapophyseal laminae (mSPRLs) merge into the prespinal lamina (PRSL) close to the base of the spine' /  absent present,
		420 'Metacarpals, metacarpal V, dorsomedial margin of distal third forms a prominent ridge or flange' /  absent present,
		421 'Metatarsals, ratio of metatarsal III to metatarsal I proximodistal length' /  1.3_or_greater less_than_1.3,
		422 'Metatarsals, ratio of metatarsal III to metatarsal IV proximodistal length' /  1.0_or_greater less_than_1.0,
		423 'Pedal digit III, number of phalanges' /  three_or_more two_or_fewer,
		424 'Maxilla, preantorbital opening, size' /  'small, subequal or only slightly larger than other neurovascular foramina on the lateral surface of the maxilla' 'large, a widely open fenestra that is dramatically larger than other neurovascular foramina ',
		425 'Maxilla, preantorbital opening, connectivity' /  lacking_obvious_communication_to_the_antorbital_cavity with_obvious_communication_with_the_antorbital_cavity_dorsal_to_the_palatine_shelf,
		426 'Frontal, deep orbital rim' /  0.8_ 'present, ratio of transverse width of nasal+prefrontal suture to maximum transverse width of the dorsal surface of the frontal in dorsal view < 0.8 ',
		427 'Frontoparietal, midline fenestra' /  absent present,
		428 'Endocranial surface of parietal, anterior dural impression separated from posterior dural impression by a transverse ridge (producing a transverse divot in an endocast)' /  'absent, endocranial surface of parietal bears an uninterrupted fossa along the midline' present,
		429 'Tooth crown, distinct lingual boss on distolingual surface' /  absent present,
		430 'Cervical vertebrae, number (where first dorsal is that which shows parapophyseal migration)' /  13_or_fever 14 15 16 17 18,
		431 'Postaxial cervical centra, lateral surfaces' /  lack_an_excavation_or_have_a_shallow_fossa_without_subdivision 'shallow fossa in which a single (or occasionally more than one) oblique septum partially divides fossa' possess_a_deep_foramen_that_is_not_divided_into_portions_by_accessory_laminae have_a_deep_foramen_that_is_divided_into_separate_portions_by_one_prominent_and_occasionally_several_smaller_accessory_laminae,
		432 'Cervical vertebrae 2 and 3, centrum length' /  'moderate length increase, CV3 <1.3 x CV2' 'length increases considerably, CV3 1.3-1.55 x CV2' 'significant length increase, CV3 1.55 x C2 or greater',
		433 'Posterior middle and posterior cervical vertebrae, morphology of the centroprezygapophyseal lamina (CPRL)' /  _single_ 'dorsally divided, with a laterally positioned bifurcation comprising a vertical medial arm that undergirds medial aspect of prezygapophysis and a lateral arm that meets PRDL' ' dorsally divided, resulting in a lateral and medial lamina, with the medial lamina (mdCPRL) linked with the intraprezygapophyseal lamina (TRPL) and not with the prezygapophysis ' 'divided, resulting in the presence of a true divided centroprezygapophyseal lamina, which is dorsally connected to the prezygapophisis',
		434 'Middle and posterior cervical vertebrae, form of PRDL in lateral view' /  sublinear_or_weakly_concave convex_or_with_distinct_bulging_interruption,
		435 'Middle and posterior cervical vertebrae, rugose muscle scar extends anteriorly from epipophysis to invade the posterior margin of the spinodiapophyseal fossa (SDF), producing a scalloped posterodorsal margin of the fossa' /  absent present,
		436 'Middle to posterior cervical neural arches, a raised ridge of rugose striations extends posteriorly from the pre-epipophysis to a point nearly subequal with or posterior to the anterior margin of the spinodiapophyseal fossa (SDF)' /  absent present,
		437 'Cervicodorsal vertebrae, ventrally bifurcated postzygodiapophyseal lamina (PODL)' /  absent present,
		438 'Number of dorsal vertebrae (where first dorsal is that which shows parapophyseal migration)' /  14_or_more 13,
		439 'Middle and posterior dorsal centra, form of lateral fossa surrounding lateral pneumatic foramen' /  'strongly asymmetric, such that the lateral pneumatic foramen is emplaced near the ventral margin of a dorsally expansive fossa' more_nearly_symmetrical_position_of_pneumatic_foramen,
		440 'Middle and posterior dorsal vertebrae neural spine, anterior margin is level with or posterior to the posterior margin of the neural arch' /  absent present_in_at_least_some_vertebrae,
		441 'Astragalus, fibular facet' /  _faces_laterally_ ' faces posterolaterally, anterior margin visible in posterior view ',
		442 'Middle to posterior cervical and anteriormost dorsal neural arches, prezygapophyseal articular surfaces' /  flat_or_gently_concave strongly_convex_mediolaterally,
		443 'Manual phalanx I-2 (ungual), proximal articular surface' /  approximately_perpendicular_to_the_long_axis_of_the_ungual bevelled_so_that_it_faces_proximolaterally_,
		444 'Manual digit IV, number of phalanges' /  two_or_more one_or_fewer,
		445 'Pterygoid, transverse process' /  'arcuate, with a gently hooked distal end' 'straight and rod-like',
		446 'Surangular, relative size of anterior surangular foramen' /  maximum_diameter_of_the_anterior_surangular_foramen_is_subequal_to_or_not_substantially_larger_than_that_of_the_posterior_surangular_foramen maximum_diameter_of_the_anterior_surangular_foramen_is_at_least_twice_as_large_as_that_of_the_posterior_surangular_foramen,
		447 'Axis, anteriorly-directed prong at the anteroventral end of the spinoprezygapophyseal lamina (SPRL)' /  absent present,
		448 'Cervical ribs, anterior process' /  single bifurcate,
		449 'Femur, position of fourth trochanter' /  On_or_near_the_midline 'Medial margin, but not visible in anterior view' 'Medial margin, and visible in anterior view' ; 
	MATRIX
	Shunosaurus_lii                       01?000000010000010000(0 1)0000000000000000000000000000?00000??0000000?0?0000110000000000?000000000(0 1)00000000000000000000000000000000?0000?00?0?00000???000?00(0 1)00000000(0 1)00000??000000000?00000?000000000000000000010000000000000000000000000000000000000000000000000000000?0000000?000000000000????000???000000100000000000000000000000000000000?00?00000000?0000000?0000000000000000000??000000000000?0000000??000000000000?0000?000?000?000??0(0 1)00000?10?02?0?000?-000
	Cetiosaurus_oxoniensis                ?????????????0010??(0 1)?11(0 1)(0 1)001000?00001?00(0 1)00??????00?????0?10????1?1?1?????????????????????????????????????????????0?11011100000?0000?00?0?0?001000?20100(0 1)00000000(0 1)?0000??0?00???00??(0 1)0(0 1)0?00?00?000(0 1)00?01????(1 2)(0 1)?1???000101??100000????0??0000???????0000?0??0?000?00000?0??????????????000????????????????????????????????????????001000010??000001?0?0???????0?????0000??00000?111?0????????00???1010?0?0?????????1(0 1)00??0???????00???????????02120000{0 1 2}?0?0?????01
	Haute_Moulouya_taxon                  ??????????????0?(0 1)?????????????????????????????????????????????????????????????????????????????????????????????????0??10000?000???0????0???????????????????????????????????????????????????????????????????????????????????????????????????????????????????????????????????????????????????????????????????????????????????????????????0?????????????????????????????????????????????????????????????????????????????00????????????????????????0??000?????????????
	Mamenchisaurus_constructus            ?????????????(1 2)???????????????????????????????????????????????????????????????????????????????????????????????????????????00?0???????????????????????????????????????????????????(1 2)0????????????????00?0???????????00???????????????????????????????????????????????????????00??????????????????????????????????????????????????????????0???0??????????????????0??????????????????????????????????????????????????????0????????????????????????{2 3 4 5}(0 1)????????????????1?
	Phu_Dan_Ma_taxon                      ????????????????001???????????????????????????????????????????????????????????????????????????????????????????????2?????10?0011??0?10???00???????????????????????????????????????????????????????????????????????????????????????????????????????????????????????????????????????????????????????????????????????????????????????????????001??????????????????????????????????????????????????????????????????????01?????????????0????????????1?0???1????????????
	Shishugou_cervicodorsal               ??????????????????1?0????????????????????????????????????????????????????????????????????????????????????????????????????????1??1??10??0?0????1011??????00?????0???????????????????????????????????????????????????????????????????????????????????????????????????????????????????????????????????????????????????????????????????????1?0?0???10????????????????????????????????????????????????????????????????????1???????????0??????????????????1????????????
	Qijianglong_guokr                     ???0?0100????211001?(0 1)???1?(1 2)(0 1)(0 1)01?0?????????????????????????0??????????????????????10???0???100??010?00?????????????2000010000011000?1?0??0?0?2?101(0 1)??????00???????????1???1????00(1 2)??00000?0?????00?000010????10???00??????????????????????????????????????00???????????????????????????0?????????????????001??000??00?000?1?000??001100011000??0001???????????0???????????????????????????????0???????????????0?????0010???0?????00???????000?4021100??0??0????10?
	Tienshanosaurus_chitaiensis           ????????????????0?1??0??????????????1???000?????????????????0???????????????????????????????????????????????????????????0(0 2)0??110???1?????0????10???????0????0???????????????????00????10?0?????00001????0???10?1???0?1011??1??0000??????????????????0000???0?0?????????????????????????0??????????????????????????????????????????0?????10????????00?????????0?00????0?0???00????0??????????0??????????????????????0??????(0 1)??????0????????????(1 3)??1???????????????
	Klamelisaurus_gobiensis               ?????????????(0 1 2)(0 1)?0011000(0 1)??(1 2)??00?00?1?0?000000001000?????0???????01???00?????????????????????????????????????????0????101000001100??10000000??(0 1)1011(1 2)2??00001100101110010??0?001??(1 2)0?????0?0??10???00000???????????00010??1100??00000????00000???????1??0?0??????0001010?????0?0????????000001??????????????????????????????????????10??01100100?1010000?01000?0?00????0?00??0000110?1????????000????0100?????????????01??0??0????00????????????1?11111{1 2}01?1??????0
	Bellusaurus_sui_full                  ???0????0?11??010???0(0 1)0010(1 2)00011000100?0001?(0 1)00(0 1)1111000?(0 1)1100000(0 1)0111101001???(0 1)??00??0????100???0?1?0??000?(0 1)00000?1?(0 1)001(0 1)20?011000?0?00?0?00101(0 1)01(1 2)0001000000000010001(0 1)1000011?010?000(0 1)0?00??0?0?000001????010?1???0?0011001??00000000(0 1)00000??0100?100000?0000000011100(0 1)1100???10000?0000000(0 1)??001001??1001??000000?1?0??0??00?0?100?00?100(0 1)0101(0 1)1?01000100(0 1)00?00??000000??001000000?(0 1)?010?000000000001000001????0000(0 1)?0?0(0 1)01?00000????001110?3?(0 2)1(0 1)(0 1)0??010??1??1(0 1)
	Bellusaurus_sui_pneu_EI               ???0????0?11???10???0(0 1)001?(1 2)0?011000100?0001?(0 1)00(0 1)1111000?(0 1)1100000(0 1)0111101001???(0 1)??00??0????100???0?1?0??000?(0 1)00000?{1 2}?(0 1)001(0 1)20?011000?0?00?0?00{1 2}01(0 1)01(1 2)0001000000000010001(0 1)1000011?010?000(0 1)0?00??0?0?000001????010?1???0?0011001??00000000(0 1)00000??0100?100000?0000000011100(0 1)1100???10000?0000000(0 1)??001001??1001??000000?1?0??0??00?0?100?00?100(0 1)0101(0 1)1?01000100(0 1)00?00??000000??001000000?(0 1)?010?000000000001000001????0000(0 1)?0?0(0 1)01?00000????001110?3?(0 2)1(0 1)(0 1)0??010??1??1(0 1)
	Bellusaurus__sui_pneu_EI_bif          ???0????0?11???10???0(0 1)001?(1 2)0?011000100?0001?(0 1)00(0 1)1111000?(0 1)1100000(0 1)0111101001???(0 1)??00??0????100???0?1?0??000?(0 1)00000?{1 2}?(0 1)001(0 1)20?011000???00?0?00{1 2}01(0 1)01(1 2)0001000000000?10001(0 1)1000011?010?000(0 1)0?00??0?0?000001????010?1???0?0011001??00000000(0 1)00000??0100?100000?0000000011100(0 1)1100???10000?0000000(0 1)??001001??1001??000000?1?0??0??00?0?100?00?100(0 1)0101(0 1)1?01000100(0 1)00?00??000000??001000000?(0 1)?010?000000000001000001????0000(0 1)?0?0(0 1)01?00000????001110?3?(0 2)1(0 1)(0 1)0??010??1??1(0 1)
	Daanosaurus_zhangi_full               ?????????????????????0???????????????????????????????????????????????????????????00????????0???0????????????0?????0?0??11{1 2}?0011010?0-?0-0-0?001???{1 2}1??00???????????????????????????????????????????????????????0??????????????????????????????????????????????0??01????????????????????????????0????????001???00????1????????????100?00?000?0????100???????????????????????????????????????????????0?????????????00000??????????0-???????101??{2 3}?(0 2)1??0?????????110
	Daanosaurus_zhangi_pneu_EI            ?????????????????????0???????????????????????????????????????????????????????????00????????0???0????????????0?????{0 1 2}?0??11{1 2}?0011010?0-?0-0-0?{0 1 2}01???{1 2}1??00???????????????????????????????????????????????????????0??????????????????????????????????????????????0??01????????????????????????????0????????001???00????1????????????100?00?000?0????100???????????????????????????????????????????????0?????????????00000??????????0-???????101??{2 3}?(0 2)1??0?????????110
	Daanosaurus_zhangi_pneu_EI_bif        ?????????????????????0???????????????????????????????????????????????????????????00????????0???0????????????0?????{0 1 2}?0??11{1 2}?0011010??-?0-0-0?{0 1 2}01???{1 2}1??00???????????????????????????????????????????????????????0??????????????????????????????????????????????0??01????????????????????????????0????????001???00????1????????????100?00?000?0????100???????????????????????????????????????????????0?????????????00000??????????0-???????101??{2 3}?(0 2)1??0?????????110
	Mamenchisaurus_sinocanadorum          ?????????11?0??1??????????????????????????????????????????????????????????????????????????10?????????00??0?100000?2?010?02????1???????????01????????????????????????????????????????????????????????????????????????????????????????????????????????????????????????????????????????????????????????????????????0?????????????01?11?0?????0????????????????????????????????????????????????????????????????????100??????????????????????????(0 1)?12????????????111{0 1}?
	Omeisaurus_junghsiensis               ??????????????(1 2)??????0?00(0 1)0????0000?????000????????????????0???????????????????????????????????????????????????????????1?0000?10??????????????1???2?????????????????????????????00????????????????0??0???0?010?1??????????????00?????????????????????00??00???0??1????????????????????????????????????????????????????????????????1???0??????0?????????????????0???????????01????1?????????????????1??????????????????????????????????????????1?????????????????2
	Mamenchisaurus_youngi                 10?11010??(0 1)0021100110010012000000001000001?00(0 1)0?0(0 1)010000???00000?010??????10??00100?100000101?100??000?0001000000?200101020001100?01?0??00012?101?210000001000100110010??0?011??20?0?0?0?0??10?000000010?00?1001000?0101??0000000?0000?00000100100??00000?00?000?000?0?0????????00??0?0?00????1????0110(0 1)1010000000001?0000??0?00001?0001?00?0001010000?0000000??001?00?010?000??00?1010?00?000??0??00?0?00??010100?100??00??110?0000??0??10?0511?1?(0 1)0201?0???0?10
	Mamenchisaurus_hochuanensis_holotype  ?????????????210101000000020(0 1)011000????????????????????????????0?????00??0????????????????????????????????????????2??????0000?10???1?0????012?101?20??00001?00101110010?????000020??00010?00?0000000001000??1001000????????????????????????????????(0 1)00000??0?0?????0?(0 1)?000000????????00??????????????????????????????????????????0(0 1)?000010???0????00?0?00?0000?00???0??????????????????????100??????????????????????01??????????000??????????511?{0 1}11010101?????1?
	Mamenchisaurus_hochuanensis_referred  ???1????0?(0 1)?0?1?????????01(1 2)0001?00011?00?????????????????????????????????0?0????????????????????????????0??000000????????000?110?????0????????10??2??????????01?01?0??????????0020?00000?0?????00??000100??????1?00??001?0??00000???????0??????????????????????????0??????00????????????0?????1??????????0?????????????0??????01??0?000??????????????????????0??0????0?1?0?000????????????????????????????0??????0???????00??????????????1????(1 3)1???????1?????????
	Wamweracaudia_keranjei                ????????????????????????0120001001????????????????????????????????????????????????????????????????????????????????????????????????????????????????????????????????????????????0020?10010?0011000000000100??000?10?????????????????????????????????????????????????????????????????????0?????????????????????????????????????????????????????????????????????00?000100????????????????????????????????????????????????????00???????0??????????????????????????????
	Chuanjiesaurus_anaensis               ?????????????(1 2)??????????1?2????(0 1)?0?011?000?10?00?01???????????11??10?1??????????????????????????????????????????????????????????????????????????????????????????????????????????10???0???????0?00000?0??0???10?????000?1?000??00000?00?0000????????????????0001??000???00?????????????000????????????????????????????????????????????????????????????????????0?00????0?0???00???00?1???????????????10?1?1???????????????00????????0?????????????????????????????1
	Analong_chuanjieensis                 ?????????????(0 1 2)(1 2)??????010??2?0??1??0????00??10000000?0?0???1???????????????????????????????????????????????????????????0??(0 2)0001??0????0????????101?2?0000??110?0??1?0?10?????????20???(0 1)00?0??1000000000101???10?1?00???????????00000?00?0000????(0 1)????000000????1?001????????????????????00?0??????????????????????????????????????0??000?????00????10?0??????00000?1????????00???0??10??000??0??????1?0??????????????????000???0???0??????????{1 2 3 4 5}(0 1 3)1???1??01????????{0 1}
	Omeisaurus_tianfuensis                ??00?0????(0 1)11?201111(0 1)00?000000(0 1)1?100100100000??0?00000(0 1)0??10001100(0 1)?00011010??0??1??00?0???????0?????000?0?00000002??110?2000010??00?0??0?010?1000100(0 1)00000(0 1)00100100?(0 1)0??1??10000000?110?00?10000001000100?010?1?0000?01?000000000000000000??00100110000000000000100010000000??10000000000??0?0????0100?1??0000????0??00????0?00?00?000(0 1)?0??000101(0 1)0?0?0?00000?00????0000(0 1)0000000(0 1)?000(0 1)010010000000(0 1)1011????10???0??1(0 1)000?(0 1)00010000?(0 1)0????0?0{2 3 4 5}31?00002?0?00??-002
	Omeisaurus_maoianus                   0(0 1)??1????1(0 1)?0?201???0???0?(1 2)00?????0????0000001???00?001???100?(0 1)?1????00010?0??0????????00????????????000?00000000????100?0000?????00????????0?1000??????00????000??0????????????1???0000?0?????00??????0?0?????1??????????????000?0000??000???0??????000??00?00??01????????0???1???0???00?????0????000?1?0?0?00???????????????00??0???0??0???00?????????????00???0?0???????000??01?00???00?100??0??0?????????????0??????????0???????00????????1??0?????0???0?-??1
	Hudiesaurus_sinojapanorum             ????????????????011??????????????????????????????????????????????????????????????????????????????????????????????????11012?00???1001???0?0????????????????????????????????????????????????????????????????????????????????????????????????????????????????????????????????????????????????????????????????????????????????????????10???100????????????????????????????????????????????????????????????????????????1??0??????????00???????????????1??0????1???????
	Rhomaleopakhus_turpanensis            ????????????????????????????????????????0001100101110000???????????????????????????????????????????????????????????????????????????????????????????????????????????????????????????????????????????????????????????????????????0000000101100?011000????????????????????????????????????00000????????????????????????????????????????????????????????????????????????????????0?0?00110100010????????????????????????????????0100????0??????????????????????00?????
	Xinjiangtitan_shanshanesis            ?????????????2101011???0????????????????????????????????????????0?1???????????????????????????????????????????????2001001(1 2)000?10(0 1)(0 1)0(0 1)?00??0012?1?????????00????????????????????0???????????????????????????????????????????????????????????????????????????0?????????????????????????????????????????????????????????????????????01100001100???????????????????????????????????????????????????????????0???????????00000?????????00???????????512(0 3)1??02???1????10{1 2}
	Cetiosauriscus_stewarti               ?????????????????????0??0?00(0 1)01?000????0000??????0??????????????00?????0?0??????????????????????????????????????????????????????????????????0?100?10000??????????????????????00000?10110?0???0?00?0?0?01???????1?00???????????00000?00??0000???????0????0?????0??01????????????1??0????100??????????????????????????????????????????????????00?????0???????0?0??0??????????001?000?0???????????????0?0????00??????????????(0 1)?????????00??????????????????????????1
	Euhelopus_zdanskyi                    1???1?????11122010100011???????????100??000?????????????101010000111110?0?000000?????010?010?1???????1?000110001102?01110001011010110000?101201011210?101001000011000110011110?????????????????????????????????????011010?01??10000000?????????????1??0?1100001000001100111010001100?100?????1000??01??????000??0?????????????00?0110001100000?00111?00001?0?????????0?01??0010?01?????????1?1001?10101000???????00000(0 1)????????000??00??????1411?11111(0 1)000??1??00
	Daxiatitan_binglingi                  ??????????????1?1?1???????2?????1?0101??????????????????????????11???????????????????????????????????????????????????11100010?100?00??????01?01011210?0?0?1?001111?1?????11??????0??1???????1??????110??????10?1???0?1100001???????????????????????????????????0??0???????????????????0???????????????????????????????????????????????0????0?0??1?1??????????0????????001??????????????????????????100???????????????0????????????????????????0?1?????10????????1
	Dongbeititan_dongi                    ?????????????2??????1?0?002?????0001?0???????????????????11000001111100001????????????????????????????????????????2????1??0?0???????????1???20100?220?00????0?100?0001???11??????0?100??????10???001?0?????0???10???10?01001???????????????????????????????00010002010001100000010????0????????????????????????????????????????????????1???0001?0??1????????00?0?????00?1??????????????????????010110000000?1??????????????????0??0??????????{4 5}(1 2 3)????????1????????1
	Jobaria_tiguidensis                   0001?000??0100001001100001000110000100?0101?000000000000001000001?101001?0100110?10000?000?????011?0??0000?1001100101100120001100010?00?0?00(0 1)01(0 1)0010010000?000000000010??000?00000?0(0 1)(0 1)00?01?000010010001000020?10000101010012000100000000000000100110000?10000100110100?100?00?00000?0010000?00000001???111??000???00???00?00?00?1010011100?0001111000?00?0000?0000000001?100?0?010101000000010000010010??0???0??0(0 1)1000?000011110000???0010?003020000??00010??102
	Losillasaurus_giganteus               ??????000?????011????00?(0 1)0210??10(0 1)???????00???01?????????????0??????????????????????????????????11??0?????????????1?0?010100001000??????????10110?110100??000?0??110010??0?0???0(1 2)0?00000??0010?0000100???00120??????????????20?1010000?0???0?0??????00000??0?0????????????????????????00?1??0???????????????????????100000???0???00?00??????00???11000?00???00?0101?????????1??1?1???????????0???00??????????1?????10???0?0??0????0???????????2?(0 2)??????0?0???????
	Turiasaurus_riodevensis               ??001000?10???0??0110??01?2??10???????0?100000111??0000??????????????011?01?????010?001000101??011?00???0??000011?1???0111000110000100000000101100110100000??0001100?10??00010?0?0?0???0???????1????????????????????????????200101?00000???01001101?????????????????0???100?0???0000?000?000?????????11???????00??001?00000??0?0??0?000?0?0100?001?0?0?0???0?0????????????101001110?0000010??????????0????001111?10000?????11000???0??????0?0?2?20?????00010???0?
	Mierasaurus_bobyoungi                 000??0001?0?1?00001?00100121010???100???????1000?0?1?011??11000??0?????111?0??100?0??0????10???0010???0000?000011?11000??1000111000000000010001100110110001000000110000???00???020?011?10000???10??????????0???(0 1)0??000001?????????????00??????0??0?000000000100000011000100???1?0?0?10001?0????????????????????????01?????????000?000001?0001000010100?11??0?01????0?00?????????????011????1???00?0(0 1)0010??0??1???10000?????01?????????????0?0?3?00??0??000?????0{1 2}
	Moabosaurus_utahensis                 ??0??0001?0???00001?01101?210101(0 1)0??????10???????00???????????????????????????????????????10???0010?????0??000011?11100111000111000110000010101100210010001000000110010??????0?020?011110000?0?10?010001???0???00????????????000000?0???0100???????????????????????????????????????????010??????????????????????????1??????????0??010001?0001100010100?(0 1)1??0001??????????000100111???????????????????????????????10000????????????????????0?0?3?0?1?0??0?0????00{1 2}
	Camarasaurus_spp                      000010010011100100010110100000001101000000100011000100100000001000011001001001100101001000100110(0 1)000010000010000101000011200011110011000?000101101200100001000001110110??0?0100000?00010?00000000011000100001000000100001001000000000000000010010011000000000000011000001110100010001000000?11100000111100110000000000000100(0 1)0000100000110000010011000?0000000?0001000001010010100010(0 1)00000100100000001000001011101100100(0 1)(0 1)010000000100000(0 1)10030200002?(0 1)001100(0 1)02
	Nigersaurus_taqueti                   00????0011200001100100?????0001000000???01100001001?1????????0??0?1111???001011???0???110?10???001100003(1 2)1111111101??100120101101100?0001?10101100111?00100000000110111000????0?????0000?11?100000?111010??????0???001001?????01000000000000??10???1?0?00?0??001001110001101??????????00000012210101?11?00?111???????111?01?0?11??000000100?0001111011000????1??0??000010??0010101?1????????1?001?1000?01000?111??00100??000???000???????0000{0 1}3?(1 3)000?2??10?????0{0 1}
	Apatosaurus_spp                       011010001?21?11100011100101100101001100000101011110100101010000000011000000101101000101110001?0010101??321?11110101101101201011101011000?0101011000101000010000010001110010010001(0 1)111110?1001000000011010001100100011100110010000000000000001001001100000001000001101000111001?1000010000000122101111101101110000?001?01110000?1100001001000010101001(0 1)00010000?00010000010(0 1)00101000(0 1)000000010000000000100000111???(0 1)110101000110(0 1)000010011(0 1)100231300004?01011???01
	Diplodocus_spp                        01001010112111110001010010101?1011011??010100001000010000?100000001110100101011110001011100010001010110321111110101101111200011101111000?01010110002010000100000100011100000100011101110?100100000001101000110?10001010010001000000000000001100?00?1000000000000000001001100?00110??1000000??22101111101101110000100110111000001100000011001010001100100010000?00010000010(0 1)001?10100001???0110000?000010100010(0 1)10?(0 1)10010100011?1000?10011(0 1)100231300004?0111???101
	Abydosaurus_mcintoshi                 11111????1111?11??????????0???????????????????????????1???????????????????101?1110??001001101??0?100?112111101101120?????2???0??????????????????????????????????????????????????010?0???????1????????????1??21??????0?????????0?????0?????????10????????????????0??????????????????1??0??????1100100101110?000????0????00?????1??01?00?????????????????????????????????????????????????????????????????????????1?0??????????1??????????01???0?3{0 1}????????????0010?
	Alamosaurus_sanjuanensis              ??????????????1?010????1012001110011101??0011110100101110?110001??100??0?0??????????????????????????????1??111101?2?0111000011??0000??0?1?112010??20000100011010010101100111??11211111011?1?010111111001100020?001101011011021(0 1)11111110?1101110001?1?11111111001102??1?1???????11110??1110?????????????????????????????????????1?100??1001???01010?11100?11?101110101001111?10??10?0101?11??01???01011?011101???0??010??000?1?0?110?01??????0?0??0(0 1)00????0?????0{0 1}
	Andesaurus_delgadoi                   ?????????????????????00?0110101?001?????????????????1????1?10001????????????????????????????????????????????????????????????????????????????20101?220010????0?1?0?0001101?1?0?0010?11110????00111001100101002110000???????????1?1??1??????????10?????????1?110???1????????????????????0?????????????????????????????????????????????????????00??011110?00???00?001000???????1???0?????????1????0101?????????????????????001???????00??????????????????1?????????2
	Angolatitan_adamastor                 ???????????????????????????????????1????100101001011001?????????????????????????????????????????????????????????????????????????????????????????????????????????????????????????????????????????????????????????????1010??????11101100000100??100??????????????????????????????????????1101?1????????????????????????????????????????????????????????????????????????001???0110?01000??0???????????????????????????????????0??0??????????????????????????????????
	Aragosaurus_ischiatus                 ????????????????????????100000010111???1?1000001000??????01000101??????????????????????????????????????????????????????????????????????????????????????????????????????????????000?00010????100000010001????10?0010100001?????0?000000010010?01???????????000011001??????????????????00000100????????????????????????????????????????????????????????????????0?0??0000001??00?0?010????????????0000001??????????????????0100?0????0?????????????????????????????1
	Atlasaurus_imelakei                   ??01?0101?111????????000???????????????3???1???????00??????????????????01010?1???????11???0????01???0??????10??00????????1?0??110??0??????00??110?1?0?00?0000?0?0??0???????????????????????????????????????????0??????00????????????????????100?00?????????????????????????????1?????00????????0????1????????0?????0?00000????00??0?00???????0????100???????????????????????????????0100001???????????????0?1?0100???0??????111????01?????????2??????????????????
	Baotianmansaurus_henanensis           ????????????????????0?0?000????????????????????????????????????????????????????????????????????????????????????????????????????????1?????0??2?1111211?00??0???10?1011111111?0???00?????????????????????????????????????????????????????????????????????????????????????????????????????????????????????????????????????????????????????????0???1?11010?10????0???????????????????????????????????????????????????????????????????????????????????????????????????
	Brachiosaurus_altithorax              ?????????????????????100100????101???0?311??????????????????????10??????????????????????????????????????????????????????????????????????????21110?220100?110011?0110110??11?10?000??00????0110???00000?????010???????????0?0??0000?000?????????????101?1??????10011???????????????????00????????????????????????????????????????????????????00??011100?0010000?0?00?????1??0110101?????????10?0????010?????????????????10?????????0??????????????????2??????????2
	Cedarosaurus_weiskopfae               ?????????????????????1??11010??10011?003110100010?21?????00??1??0??????0?1??????????????????????????????????????????????????????????????????20111?22??00??0?????0??0??????1???0001000000??01?0?1002100010??021?00???0?101???200110000001000???1?10???????11??0??0100????1??????1001??1000?1?0???????????????????????????????????????????????00???111?0?00????0?0??000000?0001??101001??0???????010?1??1???001????????????1?0??????0?0?0???????????????1?????????2
	Chubutisaurus_insignis                ????????????????????01??1001000???0?1??1100101010??1101???????010?11??????????????????????????????????????????????????????????????????????0?2011112?0?0?????????????0?11111????000??0000????1??11?????01???021?00???1?100?????1110100000???0??101???????????001000101?????????????10??00???????????????????????????????????????????????????0011101?1?????????0?00???0001???01101010?1??0?????????0?1000?????????????????0??0??00???0??????????????????1?????????1
	Cloverly_titanosauriform              ??????????????????0?100????????????????????????1?11????????????????????????????????????????????????????????????????????????????????0???11???20111?220110000?0?10000011111????????????????????????????????????????????????????0??????????0101??????????????0???????????????????????????0?00???????????????????????????????????????????????1?000100111?0?00?????????????????1????????0???????????01????????????????????????????????????????????????????????????????
	Dongyangosaurus_sinensis              ???????????????????????1?00????1?0????????????????????????00???????????????????????????????????????????????????????????????????????1????????20110121??00001?0?011?01?1???1???1??00????????1?11???101?0????10???????????????????????????????????????111???10??0????????????????????????0????????????????????????????????????????????????????0??????1????1???1?0????1?????????????????????????????????????????????????????0????????????????????????????????????????
	Erketu_ellisoni                       ??????????????201?????????????????????????????????????????????????10111???????????????????????????????????????????201100020101100011010???0?????????????????????????????????????????????????????????????????????????????????21?????????????????????????????????????011111101100???????0?????????????????????????????????????????1010000???0??????????????????????????????01????????????????????????????110??????????001???????????????????????32?0???????0????10?
	Europasaurus_holgeri                  0110101010111?0100??0100110000110000?0???01?0????00???????0?111??011??????10011?1101001001101??011000100010100000010?101120000110010??000?00001101210100011001000110111000??10?000?00000?0???0?1000100010??020?0?1010100000000??00?000??0000??1??0?10101???000100110?0001????????????00000???110000000110010000000000000010010000?0100011000000101110000000000?00?0?0000?0??1?0100?0???????1010??00?00?0?0??1001?01110??010????0000????0011???3??0??0??000??001?2
	Vouivria_damparisensis                ??????????1??????0??????100????????1???211???????001????????111??????00?1???????????????????????????????0??100000????10112000???0??0?????????0110?1???0?????????????????????1??000?1??????0110???0?????????????????00?101000??00100000??0000?01?101101??0??0?0100?00000011100????0????0000?????????????????????????????????????0??0????11???00???????????00??0??0????00?1??01?0111??01?0?????1???0011000?0???????01??1?11???1011????0???????0?3???0????00???????1
	Galveosaurus_herreroi                 ??????????????1?????010011010??????1??0?100?????????????????0011??????????????????????????????????????????????????2??001?20?0???????????????101101?00000????0?0?01?0000??0?00??000?00010???????10??????????020??0????0001????001100000??????????????????????00????????????????????????00??????????????????????????????????????????00??????0000?0?1?1?0??000??0???????00??100100?01????????????????0??????????????????????????????????????????????????????0???????
	Giraffatitan_brancai                  100110101011111100?1010011010001001100031111001100110011110011111011011???1011111101001011101010110001120101000001200011120001110000?1000?01211101220100110001(0 1)10110110??11??00001010001000010010001100101002110010101(0 1)0100020011001000001011010100101110110011001100010111110100001?001001111100100001111110000000000000100(0 1)010001100011?000010011100?001?0000010000000101011010100111?00010100001010?0100011111011111111101?110000???0100100312000?{2 3}?0001100102
	Gobititan_shenzhouensis               ???????????????????????????1010???1?????????????????????????????0011101001????????????????????????????????????????????????????????????????????????????????????????????????????0????1000111????1(0 1)1?????01???????0110?????????????????????????????????????????????0?001111111110010100110??????????????????????????????????????????????????????????????????????10????00??????????????????????????0????10?110001????????????00?????????001?????????????????0????????
	Huanghetitan_liujiaxiaensis           ???????????????????????0110?????00?100??????????????????????????????????????????????????????????????????????????????????????????????????????????????????????????????????????01?000??10???????0?1?0010???????20?0???01010?001??????????????????????????????????????????????????????????0??????????????????????????????????????????????????????????????????100???0?????????????????????????????????????????????????????????????????????????????????????????????????
	Huanghetitan_ruyangensis              ???????????????????????1110????1001??????????????????????????0???????????????????????????????????????????????????????????????????????????????????????????????????????????01?01?000?010????1?10???00100??000020?01???????????????????????????????????????????00????????????????????????0??????????????????????????????????????????????????????????????????10001?0000000?0????????????????????????????????????????????????0?????????0??????????????????????????????
	Janenschia_robusta                    ????????????????????????????????????????00100110111????0??0?00010011100100????????????????????????????????????????????????????????????????????????????????????????????????????????????????????????????????????????????????????00000000001100?0???0????????00?0100010000011100??01000100000101??????????????????????????????????????????????????????????????????????????????001010001???????????0001100?000001??????????????0?1?1????100?????????????????0?1?????1
	Jiangshanosaurus_lixianensis          ?????????????????????00?00?00??100?110?????????????????????????1?????????????????????????????????????????????????????????????????????????????0100?22??0???????0?0????????1???????0????00???????1??0110??????????????1001?11???????????????????????????????1??0???????????????????????????????????????????????????????????????????????????????0????1??????????0??????????1???????????????????????1???????????????????????????????????????????????????????????????{0 1}
	Lapparentosaurus_madagascarensis      ??????????0???010????1??01000???00?100??111?0001100?0???000?00110011?00????????????????????????????????????000001????10001000????????????????0(0 1)0000?0100??????0?0000010??0?00???00?100?0?0011??0??1100?????????????000001??0??01000000000000??0010?1000001010110001100??101?001100????0000000??????????????????????????????????0??00???????0000?0??0?0??0????0??0??0?00?0??010000101???0???00100?00000???????????0??????0??0??00??0???????????2?????????????????1
	Ligabuesaurus_lenzai                  ??????????1?????010?11?????????????111?1111?????????????????????1?10???000??????????????????????????????0??1001?002????111000???0000??011???2?100?220?1?001???100000??1????????????????????????????????????????????0111010?0??11100100????????1??0????????????1?00110010111?1??11?10??00????????????????????????????????????????????????01??001001??????0?????????????011??0110101???1??????????????00?00000?????000??????????0000??00??????0?2?0??0?????0??????1
	Lusotitan_atalaiensis                 ?????????????????????1??11010???0?1???????0?00000????????????1????11?00??????????????????????????????????????????????????????????????????????011??1??????????????1?????????01??000?10000??01?0?100??00??0??020?(0 1)0?????????????0?00????0000???????????????10000?????000??11110?????????000?100???????????????????????????????????????????????00???????????????0?0??000??????0110?0?01???????????0001?????????????????????0110???0??0?????????????????????0????????
	Malawisaurus_dixeyi                   0??0?1011?2?1?21011?110110201111101??01?11??0011101?????????0001??01?????1100??????0??????10???100?00?0011?1(0 1)111102??101100001110000?0?11?002?1011221?101001??110001?110011??1012??11100??011111111100010??02010011??????0?121111011001?1101??????????????01101100?1?1?1?????????????111101?0110????0?????????01???00?1001??1?01??100110010??01110111100010100100?000???11?010010100????????????1010????11???????00000100000????000?????????0?0?00000?10?0??????{0 1}
	Opisthocoelicaudia_skarzynskii        ??????????????????0?11111001010?10101010000110101111011101110000110001111??????????????????????????????????????????????????????????1????10???11?11221?010010011011011?10011?011?00??1100?10?0?011101?0011??020?0?11011??11112110111111?11100111001?11101??0110010020?111111111?0??0?1?0110010??????????????????????????????????????????????11(0 1)101110110??11?11?010???010001110?11010001?01?001111?1101000???1????????????0001??0??0?001???????????????1000??????1
	Paluxysaurus_jonesi                   ??????????1???21??0?010010010011100111?1111?00100001?0??1011001010111???????????????????????????????????0??100001?2?????121001110000?1111?0?20111121011000000?1000001110111?1?0000?00?00????00?1100100010??020?00???10110000201?000100010?01??1?0??10?0??100001101001111??????????????00001?1??????????????????????????????????0??000001?1?000?0011?00?0010?00?00?0?000?????1?0?0100?0?0???????010?1001000???????011?0??0000???0??0?????????0???(0 2)?????1??0??????1
	Haestasaurus_becklesii                ????????????????????????????????????????00100101110???????????????????????????????????????????????????????????????????????????????????????????????????????????????????????????????????????????????????????????????????????????10000000001100???????????????????????????????????????????000111??????????????????????????????????????????????????????????????????????????????0010?0001???????????????????????????????????????0?????????????????????????????????????
	Phuwiangosaurus_sirindhornae          ?????0101?2???110?1?111110010??10011???0?1??00111????????101000110?00?????????????1?????0?10???001000???11?101111????1011200011000110000?100?(0 1)111121010000011?010100010??11?100000??0100?10?10?1?01110???11020?0?11111011???2010000?00?0000???1????10110??1??01?01010101?????????????000??1?????????????011??0?????0000001?010????0?0001100000??011100?00?0001?010010?0??0101?0?010????????0110??010101010????1??01?001?1000??????0?????????0?3?20(0 1)(0 1)?21??0?????02
	Qiaowanlong_kangxii                   ??????????????110?????????????????????????????????????????110100?????????????????????????????????????????????????????10110000?100011000???0????????????????????????????????????????????????????????????????????????????????????????????????????????10100?00000????????????????????????0???????????????????????????????????????????01??01???????????????????????????????????????????????????011001???????????????????00????????????????????????(1 3)?(0 1 2)00??????????????
	Rapetosaurus_krausei                  0?10?100102?12210111110111211??1001010101010010010111001??01000100??1??1?001?011?11011?00?111??10001010011?111101020?00000000???0000?0001?01201101211?10001111110101011001?11???20??1?011?1?0011101110010??0???00111110000002110101110110001??1001?10101?100100100200111???????11000?010101111?0?000000?11011?1111110?11111111110?101110000?0011101111011????0100???00010010101101?1110111011110101111?001001??10?0000????001?0000??00?00???040?000004?0?0??11?01
	Ruyangosaurus_giganteus               ?????????????????????1????????????????????????????????????????????11????????????????????????????????????????????????????????????????????????201?0?210010?01?0??????01?????????????????????????????????????????????????????????????????????????????????????????11?1?11?????????????????0?????????????????????????????????????????????????????00???01110?00??????????????????????????????????????????0???????????????????????????????????????????????????????????01
	Saltasaurus_loricatus                 ?????001??????0101???101112111101?001???000?1000111?0???0?0??1??11001????????????1100??????????101100?????????????2?01010200100?0000??011???201011221?1010011?1101010110011101?120?11101111?010110001001000020?00?00100001112110011111011101??1?1??111111111100110211111???????110????1111100???????????110???11???11011101111???10(0 1)101001??00001011110111110000101010110?1110110010?0?1???0?101101111?00111?11???0100?00000??00000???????????3???????1??0??????1
	Sauroposeidon_proteles                ??????????????2?0?????????????????????????????????????????????????????????????????????????????????????????????????2??111121001110000?11???01??????????????????????????????????????????????????????????????????????????????????????????????????????????????????????????????????????????????????????????????????????????????????????0???0???0?????????????????????????????????????????????????????????????????????????001???????????????????????3?2000???????????0?
	Sonorasaurus_thompsoni                ?????????????????????1??1?010????????????1110011?0?10???1???????????0??010??????????????????????????????????????????????????????????????????2?110?2?0110????????????????????????00??000????????1???1????????21??????????1??????1000100010??1??10???10???0????????????010???????00011???0001?1????????????????????????????????????????????????????????????????0??????????????????010?1??0???????????????00000?????????????1101????????????????????????????????????
	Tangvayosaurus_hoffeti                ????????????????????000?100??111101???????????????????????0100011?1?101?0?????????????????????????????????????????????????????????????????????1(0 1)11210??0??????0???0011????1???0000??010111010001101100010??021?0?10???????????????1000????????1??????????1100010011001?0111?1???0???110?????????????????????????????????????????????????????00????110??0?????1?01?010??????????????????????????0?0?0100000???????????????00????0??0?????????????????????????????2
	Tastavinsaurus_sanzi                  ?????????????????????10000110001011?????????00000???????100100010110010010??????????????????????????????????????????????????????????????????20110?200?00??000?1?0000010??1?1110010??00010?1?10111011000101002110000???????????????????01???????????10101?110000100010111111110100010110???1?1???????????????????????????????????????????????00???11100?00?0000?000000?????????????0????????111000011000010101???????????1000???0??0?00?????????????????0????????1
	Tehuelchesaurus_benitezii             ????????????????????00?????????????110?000101110101???????00000000??????????????????????????????????????????????????????????????????????0???101101200?100?100?1?0?0001???01?1??????????????????????????????????????001001001??10000000000010?????????????00?00100?1?1?????????????????0000001??????????????????????????????????????????????00010011010?00????????????0001??0000101?1???????????0000100?????????????????????0?????????????????????????{0 1 2 3}??????????{1 2}
	Venenosaurus_dicrocei                 ????????????????????????1101001100100???????000100211?????001010?????01??????????????????????????????????????????????????????????????????????????????????????????????????1?????001000000??0110?100(1 2)10001?1?020?00??110001?????????????000100??1?1????????10000??????????111?1??01011??0?00100???????????????????????????????????????????????????????????????00?0?000000???????????0011?0000????0?01????????????????????????01?1???00?????????????????????????????
	Xianshanosaurus_shijiagouensis        ????????????????????????102????1100??0???????????????????????????????????????????????????????????????????????????????????????????????????????????????????????????????????1?????1211111????1?11???00000??0??000?1?????????0?1??????????????????????????????????01000??????????????????????????????????????????????????????????????????????????????????????????0?00?1?????1??????????????????????????00???????????????????0?????????0?????????????????????????????0
	Epachthosaurus_sciuttoi               ?????????????????????10111210011001????11001001011111111????????0?10101010??????????????????????????????????????????????????????????????????2011(0 1)?220110??(0 1)?0?1?010101100?1?110020?1(0 1)0011?01110111(0 1)(0 1)1001000020?0011????????12110101100111100111001?1110?110?10110?0111111101???00101110101111???????????????????????????????????????????????00??101111011101001001111???1?111111000011110011???1101110101?011??????????000001?00??00010?????????????????????????{1 2}
	Nemegtosaurus_mongoliensis            0110101010211?????????????????????????????????????????????????????????????0110111100111001111??10001?102(0 1)111(0 1)11110???????????????????????????????????????????????????????????????????????????????????????????????????????????????????????????????????????????????????????????????????????????1111111010?111101111?101?1111?11111??????????????????????????????????????????????????????????????????????????????1100?????????????????????1100?0????????????????1??1
	Tapuiasaurus_macedoi                  01101111?1211?2??????10??????????????0??????0?0????1????????????1?????????01001111?0?010011110(0 1)1?001?002(0 1)11111111020?????2?????????0??????112?11??2?1????01???0??00?0110111????????????????????????????????????????????????12??????????11???????????????????????01????????????????????0???1??1101111000111110111?1101?1?111???11?????????????0??1011?1??????????????????11????????????????????????????????????110??????????????????????11???0????????????????0??2
	Diamantinasaurus_matildae             ?????????????????????1??????????????1??00011101011110011100100001101011???????????????????????????????????????????2?????????????????????????21110?221?00??1???1??10?0?10?1110???????????????????????????????????????0?101?????10000100011100??0100?11101111110111020111011011?????????0011110?????????????????????????????????????????????1?11???110?0?00????????????10?1??1101100001001000101101110000010?????????????????01?00???0??????????????????????1????01
	AODF_836                              ?????000??????010????1?????????????????????????????????????100????????????????????1???????11???10100??????????????20010102000(0 1)0?0000????????201111211?00?000???????1?1110111????????????????????????????????????????0?10????????????????????????????????1??110????????????????????????0?????????????????1?0????????01???101111??011?0?????1?11???110??100????????????1?????????????????????????0111??????????01?????00????????????????????????31??????????????{0 1}??
	Savannasaurus_elliottorum             ????????????????0???110?1001????10???1????0?10000??1001???010001?????11???????????????????????????????????????????2??10002?00?????????????012011112(1 2)1?00001000010111?1110111???00101??????1????1??0100?????020???????????0?100?1?0?1??11??????1?10???????11110??????????111???????????0???0???????????????????????????????????????1?????????10?01111001001???1??????????100???????0?0000???????0101?????????????????????0??01?0???0???????????3???????10?????????
	Wintonotitan_wattsi                   ????????????????????????110??01???0?1???????011010?10???1???00??????????????????????????????????????????????????????????????????????????????2?110??????????????101????1??111???000?00010?11????1?????0?????020?00??0?0100????????0?000010??1??1?0???????0??0?0????????????????????????0?10100????????????????????????????????????????????????????????????????(0 1)?0???0000?????????0?0?10?0000??????01????????????????????????01?0???00?????????????????????????????
	Futalognkosaurus_dukei                ?????????????12?01011??1102????110?????01??1?????1?1??????11000???????????????????????????????????????????????????2?110100000?0?00?0?00?1???211??12?1?10001????10?0???1?????0??020????????1?11???10110???00020????????????????????????????????1????111???10??0???????????????????????????????????????????????????????????????????0000010?1?000???????????10?00?0101????????0????????1????????1?1101???????????????0000??0???????111??????????10??00004???0????{0 1}??
	Muyelensaurus_pecheni                 ?????001??2???????1??10?012?1???10?1????111?0010111?0?????0000111?10?01??0??0?????????????10????001?0??????111111?2??1010000010?0000??001???2011112?1?001011??11010011100??????020??00011?1??1?11?011001????20?????010100???2111001100?11100??100????????101101100211101111?1??100???11?01101??????????????????????1??1??1?????1??00??1???0?0??1111111001????000??1??010?01011011100???1??1??100101110?0??1?10??????001??000??000001??????????0??0?0??1??0??????{0 1}
	Aeolosaurus_rionegrinus               ????????????????????????112???????0?1???1001100?1??1?00?????0000?????11?????????????????????????????????????????????????????????????????????????????????????????????????????????21??1?????1?????????????????20?00????1000??????11?1??0?1?10???1???????????10?0?????????111??1??????????1??1??????????????????????????????????????????????????????????????????011???10?1?????1???1?0?1?0?????????10?????0???????????????????0?????????????????????????????????????
	Isisaurus_colberti                    ??1??0????????01010??101??210?00101010??11???????11?????1??10001???????????????????????????????????????????????????????0??010???0000????1?????1???2?1??0?0111?0?0?0001100?1?0???20??11?11?1????10?01100?????10?00???10000110??101?1110??100????????1110????110??????????????????????????1?????????????????????11???01???1???1?????00?00????????01?1?0?0??11??000???0?001????1??100?1???????0?1?110????????????1???000010?0???????00???????????2?0????????0???????
	Padillasaurus_leivaensis              ?????????????????????1??000?????????????????????????????????????????????????????????????????????????????????????????????????????????????????20111?2????????????????????????11??0010?00??????10???00??0?????020??????????????????????????????????????????????????????????????????????????????????????????????????????????????????????????????00?????1????????00?0000?????????????????????????????????????????????????????0?????????0???????????????????1??????????
	Zby_atlanticus                        ??????????0???????????????????????01?0??1000001110100001????????????????????????????????????????????????0??000011?????????????10???????????????????????????????????????????????????????????????????????????????10??0100?1001??0001?000010000??01001????????????????????????????????????000000??????????????????????????????????0???????????????????????????????????00?001??0100111000??0?????????????????????????1?????????1??0?????????????0????????????????????
	Mendozasaurus_neguyelap               ????????????????010?1????0211??010111???110?0110????0???????????10??0????1????????????????????????????????????????2??10(0 1)000(0 1)000?0000??001?????1011??????00?????1???????????????020?100011?1?11?111011?01???020?00??01?101???2?11100100?1??00??100????????1????110021011111?????000001111?11?1?????????????????????????????????????00?????1?0??111????????????0101?110000?11011011100?1?1???????????00??001011?????0000???0?01?001101??1?????????00000????0??????1
	Notocolossus_gonzalezparejasi         ????????????????????1???112????1101?????010??????????????0???????????010?1????????????????????????????????????????2????????????????0???01?????11?1??????00?????0?????????????????0?100????1???????1100??????21?00?????????????11101100???????????????????1??????????????111?1??1?0101??1???????????????????????????????????????????????????0??1?0????????????010??110??????0111111????????????????????????0?1???????????0???????????111??????????????????0???????
	Pitekunsaurus_macayai                 ?????1011?2???210???11??1?2??01????01????????????00?????????????1?????????????????0?????????????00100???1??111111?2??10(0 1)00000?100000????1???2011(0 1)1221?0?001????00001011001??????20?100?11?1?????1??110??????20?0???01?100??????????????1?000??????????????????1100??????????????????????01?????????????????????????0101011?101?1?00100?????000101???1?0??????0??0??0001????????????1???????????????0?????????0????0000???00?????????????????0?????????1??0????0?1
	Rinconsaurus_caudamirus               ??????????2???0?01???10?1?20111????1??????0?????????????0???00011????????????????1?????????????????????????1(0 1)1111?2??0010200?00??00?????1???201?1?211??0??1(0 1)??1?010(0 1)0110?1??1??01???0001111????11???1001?0002010???01???0??12??100?10?????????1?0??1011??10?1011?01????????????????0???????????????????????????????????????????1??00??11????0????1??1??00?????00?0?????00?????011????????????1?010111????????????????0???00?????0????????????????0??0???????????1
	Patagotitan_mayorum                   ??????????(1 2)???2?0?01110?10200??0101010??11??011?0?????????01????1??????????????????????????????????????????11?????2???0100010?0?00?0???01???2011?121(0 1)11?001?010001100110011????020??00?11?1??1?1??0110???10020?0???0111?1?112?11??1100??0???????????????????1?0?0?2???????????????????01??????????????????????????????????????????000?1??1??0???(0 1)1111?0?????0??0?01????10?1011?100?????????????????100??????????????00????????????1???????????????0????0?0??????{1 2}
	Argentinosaurus_huinculensis          ?????????????????????10??????????????0????????????????????????????????????????????????????????????????????????????2????????????????0???01???201(0 1)1121??10001??101?110?110?111?????????????????????????????????????????????0?1???????????????????????1???????????????????0?????????????????????????????????????????????????????????????????1??0???0111??0??1??????????????0????????????????????1????????????????????????????????????????????????????????1??????????
	Puertasaurus_reuili                   ?????????????????10?1?????????????????????????????????????????????????????????????????????????????????????????????2??0?100?100??00?0???01?????1?????????00????00???????????????????????1????????????????????????????????????????????????????????????????????????????????????????????????????????????????????????????????????????????0?1??1?????10?????????????????????????????????????????????????????????????????0?00???????????????????????????????????????????
	Astrophocaudia_slaughteri             ??????????1???0?0???????1100001?000?0???????????????????????????????????????????????????????????????????0??100011?2??111?20?0????????????????????????????????????????????1????0000?0010101011011101100010??021?00???????0???????????????????????????????0?????????????????????????????0????????????????????????????????????????0??0??????????????????????????0?0???00????????????????????????????????????????????0???0???00???????0?????????0?3??????????????????
	Australodocus_bohetii                 ??????????????1?0?????????????????????????????????????????????????????????????????????????????????????????????????2??111100001110??11?0???????????????????????????????????????????????????????????????????????????????????????????????????????????????????????????????????????????????????????????????????????????????????????????10??0???????????????????????????????????????????????????????????????????????????10?1????????????????????????(2 3)?(1 2 3)00??????0???????
	Brontomerus_mcintoshi                 ?????????????????????????????01?????1???????????????????1???????????????????????????????????????????????????????????????????????????????????2????????????????????????????1?????????????10??????11??????1???????????0??000???20?????????????????????101?10?????????????????????????????????????????????????????????????????????????????????????????????????????????????0???0????????????????1010??????????????????????????????????????????????????????????????????
	Fukuititan_nipponensis                ??????????1??????????????????01???????????0?010?0??1????????????1???????????????????????????????????????1??100111?????????????10???????????????????????????????????????????????????????0?1?????1???????????????????????????????11001000?????????????????????0????????0?1???????????????0???????????????????????????????????????0????????????????????????????????????????????????000????????????????????0?????????0??????????????????????????0???????????????????2
	Fusuisaurus_zhaoi                     ????????????????????????1?0????100????????????????????????0??????????????????????????????????????????????????????????????????????????????????????????????????????????????0??????0?????????01?????0?100?????021?????????????????????????????????????10101?1????????0????????????????????????????????????????????????????????????????????????????????????????????????????????????????????????1??001???00???????????????????????????????????????????????????????????
	Liubangosaurus_hei                    ?????????????????????01??????????????????????????????????????????????????????????????????????????????????????????????????????????????????????0110?210110??0?0?1?110101????????????????????????????????????????????????????????????????????????????????????????????????????????????????0?????????????????????????????????????????????????????00???11100?00????????????????????????????????????????????????????????????????????????????????????????????????????????
	Malarguesaurus_florenciae             ????????????????????????1101001100??????????????????????????????????????????????????????????????????????????????????????????????????????????????????????????????????????????????00????010?1?0011101100?1???020??????????????????????????????????????????????????01????????????????????0??????????????????????????????????????????????????????????????????????00??????????????????????????????????????????????????????????1??????????????????????????????????????2
	Mongolosaurus_haplodon                ??????11??2????1????????????????????????????????????????????????????????????????????????????????01010???1?11(0 1)1111??1110000???01?0??1?????????????????????????????????????????????????????????????????????????????????????????????????????????????????????????????????????????????????????????????????????????????????0???1?????110010????????????????????????????????????????????????????????????????????????????0??????????????????????????0?(0 1)1?????????????????
	Tendaguria_Tanzaniensis               ????????????????011?1?????????????????????????????????????????????????????????????????????????????????????????????1??110020000110000??0?1?????1100??????00????00?????????????????????????????????????????????????????????????????????????????????????????????????????????????????????????????????????????????????????????????????????????0?0??000?????????????????????????????????????????????????????????????????????????????????????????????3?(0 1 2)????????0???????
	Mamenchisaurus_sanjiangensis          ????????????????00111000002?????1???????????????????????0010001010101????????????????????????????????????????????????11101?0011011010??000??20100111000000100010010001?1100111?020?000????00101??10100???00110?????????????????????????????????????100000100?00000001000??????????????????????????????????????????????????????????10???110?10011000010?0100100?????????????????????????????100000001000010???????????1?0000?????000??????????????0110?01?0??????1
	Uragasaurus_kalasinensis_holotype     ????????????????????1?????????????????????????????????????????????????????????????????????????????????????????????2???????????????????????????101???????00?????0???????????????????????????????????????????????????????????????????????????????????????????????????????????????????????????????????????????????????????????????????????????0??110????????????????????????????????????????????????????????????????????????????????????????????????????????????????

;

END;
BEGIN LABELS;
	CHARGROUPLABEL Mannion_et_al._2013 COLOR = (RGB 1.0 0.66666667 0.66666667) ;
	CHARGROUPLABEL REMOVE COLOR = (RGB 0.6 0.6 0.6) ;
	CHARGROUPLABEL Upchurch_et_al._2015 COLOR = (RGB 0.93333333 0.0627451 0.0627451) ;
	CHARGROUPLABEL Poropat_et_al._2016 COLOR = (RGB 1.0 0.67843137 0.2) ;
	CHARGROUPLABEL Mannion_et_al._2017 COLOR = (RGB 1.0 1.0 0.16862745) ;
	CHARGROUPLABEL Upchurch_et_al._2021 COLOR = (RGB 0.56078431 0.26666667 1.0) ;
	CHARGROUPLABEL Gonz COLOR = (RGB 0.26666667 1.0 0.26666667) ;
	CHARGROUPLABEL Moore_et_al._2020 COLOR = (RGB 0.76078431 0.70196078 1.0) ;
	CHARGROUPLABEL Moore_et_al._2023 COLOR = (RGB 0.66666667 1.0 1.0) ;


END;

BEGIN SETS;
	CHARPARTITION * UNTITLED  =  Mannion_et_al._2013 :  1- 13 15- 19 21- 121 123- 129 131- 257 259- 279, REMOVE :  14 20 122 130 258, Upchurch_et_al._2015 :  280- 285, Poropat_et_al._2016 :  286- 397, Mannion_et_al._2017 :  398- 412 414- 416, Upchurch_et_al._2021 :  413 442- 444, Gonz :  417- 423, Moore_et_al._2020 :  424- 431 433- 441, Moore_et_al._2023 :  432 445- 449;

END;

BEGIN ASSUMPTIONS;
	TYPESET * UNTITLED   =  unord:  1- 10 12- 13 16- 26 28- 39 41- 50 52- 103 105- 121 123- 146 149- 194 196- 204 206- 258 260- 296 298- 429 431 433- 437 439- 448, ord:  11-14\3 15 27 40 51 104 122 147- 148 195 205 259 297 430 432 438 449;

END;

BEGIN State Names ( Character Matrix );

END;
Begin MESQUITE;
		MESQUITESCRIPTVERSION 2;
		TITLE AUTO;
		tell ProjectCoordinator;
		timeSaved 1771324923163;
		getEmployee #mesquite.minimal.ManageTaxa.ManageTaxa;
		tell It;
			setID 0 170435580151564892;
		endTell;
		getEmployee #mesquite.charMatrices.ManageCharacters.ManageCharacters;
		tell It;
			setID 0 6745444825720142864;
			mqVersion 402;
			checksumv 0 3 3888064790 null  getNumChars 449 numChars 449 getNumTaxa 113 numTaxa 113   short true   bits 2305843009213694015   states 63   sumSquaresStatesOnly 63701.0 sumSquares -2.4903104499507895E20 longCompressibleToShort false usingShortMatrix true   NumFiles 1 NumMatrices 1;
			mqVersion;
		endTell;
		getWindow;
		tell It;
			suppress;
			setUniqueID 019c5103c87813;
			setExplanationSize 0;
			setAnnotationSize 0;
			setFontIncAnnot 0;
			setFontIncExp 0;
			setSize 1920 953;
			setLocation -8 0;
			setFont SanSerif;
			setFontSize 10;
			getToolPalette;
			tell It;
			endTell;
		endTell;
		getEmployee  #mesquite.io.InterpretFastaDNA.InterpretFastaDNA;
		tell It;
			includeGaps false;
			simplifyTaxonName false;
			convertMultStateToMissing true;
			writeExcludedCharacters true;
			uniqueSuffix '';
		endTell;
		getEmployee  #mesquite.io.InterpretFastaDNAByOTUID.InterpretFastaDNAByOTUID;
		tell It;
			includeGaps false;
			simplifyTaxonName false;
			convertMultStateToMissing true;
			writeExcludedCharacters true;
			uniqueSuffix '';
		endTell;
		getEmployee  #mesquite.io.InterpretFastaProtein.InterpretFastaProtein;
		tell It;
			includeGaps false;
			simplifyTaxonName false;
			convertMultStateToMissing true;
			writeExcludedCharacters true;
			uniqueSuffix '';
		endTell;
		getEmployee  #mesquite.io.InterpretFlippedFastaDNA.InterpretFlippedFastaDNA;
		tell It;
			includeGaps false;
			simplifyTaxonName false;
			convertMultStateToMissing true;
			writeExcludedCharacters true;
			uniqueSuffix '';
		endTell;
		getEmployee  #mesquite.chromaseq.ExportFastaDNAForGenBankTbl2Asn.ExportFastaDNAForGenBankTbl2Asn;
		tell It;
			includeGaps false;
			simplifyTaxonName false;
			convertMultStateToMissing true;
			writeExcludedCharacters true;
			uniqueSuffix '';
		endTell;
		getEmployee  #mesquite.chromaseq.ExportFastaDNAForSequin.ExportFastaDNAForSequin;
		tell It;
			includeGaps false;
			simplifyTaxonName false;
			convertMultStateToMissing true;
			writeExcludedCharacters true;
			uniqueSuffix '';
		endTell;
		getEmployee  #mesquite.charMatrices.BasicDataWindowCoord.BasicDataWindowCoord;
		tell It;
			showDataWindow #6745444825720142864 #mesquite.charMatrices.BasicDataWindowMaker.BasicDataWindowMaker;
			tell It;
				getWindow;
				tell It;
					getTable;
					tell It;
						rowNamesWidth 212;
					endTell;
					setUniqueID 019c511d70a814;
					setExplanationSize 30;
					setAnnotationSize 20;
					setFontIncAnnot 0;
					setFontIncExp 0;
					setSize 1701 881;
					setLocation -8 0;
					setFont SanSerif;
					setFontSize 12;
					getToolPalette;
					tell It;
						setTool mesquite.charMatrices.BasicDataWindowMaker.BasicDataWindow.arrow;
					endTell;
					setActive;
					setTool mesquite.charMatrices.BasicDataWindowMaker.BasicDataWindow.arrow;
					colorCells  #mesquite.charMatrices.ColorByState.ColorByState;
				tell It;
					setStateLimit 9;
					toggleUniformMaximum on;
				endTell;
					colorRowNames  #mesquite.charMatrices.NoColor.NoColor;
					colorColumnNames  #mesquite.charMatrices.CharGroupColor.CharGroupColor;
					colorText  #mesquite.charMatrices.NoColor.NoColor;
					setBackground White;
					toggleShowNames off;
					toggleShowTaxonNames on;
					toggleTight off;
					toggleThinRows off;
					toggleShowChanges on;
					toggleSeparateLines off;
					toggleShowStates on;
					contrastCellText on;
					toggleReduceCellBorders off;
					toggleAutoWCharNames on;
					toggleAutoTaxonNames off;
					toggleShowDefaultCharNames off;
					toggleConstrainCW on;
					toggleBirdsEye off;
					toggleColorOnlyTaxonNames off;
					toggleShowPaleGrid off;
					toggleShowPaleCellColors off;
					toggleShowPaleExcluded off;
					togglePaleInapplicable on;
					togglePaleMissing off;
					toggleShowBoldCellText off;
					toggleAllowAutosize on;
					toggleColorsPanel off;
					toggleDiagonal on;
					setDiagonalHeight 80;
					toggleLinkedScrolling on;
					toggleScrollLinkedTables off;
				endTell;
				showWindow;
				getWindow;
				tell It;
					forceAutosize;
				endTell;
				getEmployee #mesquite.charMatrices.AlterData.AlterData;
				tell It;
					toggleBySubmenus off;
				endTell;
				getEmployee #mesquite.charMatrices.DefaultCellColor.DefaultCellColor;
				tell It;
					getEmployee #mesquite.charMatrices.ColorByState.ColorByState;
					tell It;
						setStateLimit 9;
						toggleUniformMaximum on;
					endTell;
				endTell;
				getEmployee #mesquite.charMatrices.ColorCells.ColorCells;
				tell It;
					setColor Red;
					removeColor off;
				endTell;
				getEmployee #mesquite.categ.StateNamesEditor.StateNamesEditor;
				tell It;
					makeWindow;
					tell It;
						getTable;
						tell It;
							rowNamesWidth 665;
						endTell;
						setUniqueID 019c5cbcb8c924;
						setExplanationSize 30;
						setAnnotationSize 20;
						setFontIncAnnot 0;
						setFontIncExp 0;
						setSize 1701 881;
						setLocation -8 0;
						setFont SanSerif;
						setFontSize 12;
						getToolPalette;
						tell It;
							setTool mesquite.categ.StateNamesEditor.StateNamesWindow.ibeam;
						endTell;
						rowsAreCharacters on;
						toggleConstrainChar on;
						toggleConstrainCharNum 3;
						togglePanel off;
						toggleSummaryPanel off;
					endTell;
					showWindow;
				endTell;
				getEmployee #mesquite.categ.StateNamesStrip.StateNamesStrip;
				tell It;
					showStrip off;
				endTell;
				getEmployee #mesquite.charMatrices.AnnotPanel.AnnotPanel;
				tell It;
					togglePanel off;
				endTell;
				getEmployee #mesquite.charMatrices.CharReferenceStrip.CharReferenceStrip;
				tell It;
					showStrip off;
				endTell;
				getEmployee #mesquite.charMatrices.QuickKeySelector.QuickKeySelector;
				tell It;
					autotabOff;
				endTell;
				getEmployee #mesquite.charMatrices.SelSummaryStrip.SelSummaryStrip;
				tell It;
					showStrip off;
				endTell;
				getEmployee #mesquite.categ.SmallStateNamesEditor.SmallStateNamesEditor;
				tell It;
					panelOpen true;
				endTell;
			endTell;
		endTell;
		getEmployee  #mesquite.charMatrices.ManageCharacters.ManageCharacters;
		tell It;
			showCharacters #6745444825720142864 #mesquite.lists.CharacterList.CharacterList;
			tell It;
				setData 0;
				getWindow;
				tell It;
					setTargetValue '';
					setWandColumn -1;
					newAssistant  #mesquite.lists.DefaultCharOrder.DefaultCharOrder;
					newAssistant  #mesquite.lists.CharListInclusion.CharListInclusion;
					newAssistant  #mesquite.lists.CharListPartition.CharListPartition;
					newAssistant  #mesquite.parsimony.CharListParsModels.CharListParsModels;
					getTable;
					tell It;
						rowNamesWidth 817;
						columnWidth 0 92;
						columnWidth 1 59;
						columnWidth 2 144;
					endTell;
					setUniqueID 019c511da70815;
					setExplanationSize 30;
					setAnnotationSize 20;
					setFontIncAnnot 0;
					setFontIncExp 0;
					setSize 1701 881;
					setLocation -8 0;
					setFont SanSerif;
					setFontSize 12;
					getToolPalette;
					tell It;
						setTool mesquite.lists.CharacterList.CharacterListWindow.arrow;
					endTell;
					reviewColumnWidths;
				endTell;
				showWindow;
				getEmployee #mesquite.lists.CharListAnnotPanel.CharListAnnotPanel;
				tell It;
					togglePanel off;
				endTell;
			endTell;
		endTell;
		getWindow;
		tell It;
			setResourcesState false false 219;
			findWindow 019c511d70a814;
			tell It;
				setAsFront;
			endTell;
			desuppress;
		endTell;
		endTell;
end;
