# Supplementary material for: A new mamenchisaurid sauropod from the Lower Phu Kradung Formation, Upper Jurassic of northeastern Thailand
Source: Sci Rep. 2026 Jul 8;16:21205. doi: 10.1038/s41598-026-49822-3 (PMC13346820; doi:10.1038/s41598-026-49822-3)
Supplement: Supplementary file 2 — Supplementary Material 2 [file 41598_2026_49822_MOESM2_ESM.tnt]

xread
449 113
Shunosaurus_lii	01?000000010000010000[0 1]0000000000000000000000000000?00000??0000000?0?0000110000000000?000000000[0 1]00000000000000000000000000000000?0000?00?0?00000???000?00[0 1]00000000[0 1]00000??000000000?00000?000000000000000000010000000000000000000000000000000000000000000000000000000?0000000?000000000000????000???000000100000000000000000000000000000000?00?00000000?0000000?0000000000000000000??00000000000…
Cetiosaurus_oxoniensis	?????????????0010??[0 1]?11[0 1][0 1]001000?00001?00[0 1]00??????00?????0?10????1?1?1?????????????????????????????????????????????0?11011100000?0000?00?0?0?001000?20100[0 1]00000000[0 1]?0000??0?00???00??[0 1]0[0 1]0?00?00?000[0 1]00?01????[1 2][0 1]?1???000101??100000????0??0000???????0000?0??0?000?00000?0??????????????000????????????????????????????????????????001000010??000001?0?0???????0?????…
Haute_Moulouya_taxon	??????????????0?[0 1]?????????????????????????????????????????????????????????????????????????????????????????????????0??10000?000???0????0???????????????????????????????????????????????????????????????????????????????????????????????????????????????????????????????????????????????????????????????????????????????????????????????0????????????????????????????????????????????????????????????????????…
Mamenchisaurus_constructus	?????????????[1 2]???????????????????????????????????????????????????????????????????????????????????????????????????????????00?0???????????????????????????????????????????????????[1 2]0????????????????00?0???????????00???????????????????????????????????????????????????????00??????????????????????????????????????????????????????????0???0??????????????????0?????????????????????????????????????????…
Phu_Dan_Ma_taxon	????????????????001???????????????????????????????????????????????????????????????????????????????????????????????2?????10?0011??0?10???00???????????????????????????????????????????????????????????????????????????????????????????????????????????????????????????????????????????????????????????????????????????????????????????????001???????????????????????????????????????????????????????????????????…
Shishugou_cervicodorsal	??????????????????1?0????????????????????????????????????????????????????????????????????????????????????????????????????????1??1??10??0?0????1011??????00?????0???????????????????????????????????????????????????????????????????????????????????????????????????????????????????????????????????????????????????????????????????????1?0?0???10??????????????????????????????????????????????????????????????…
Qijianglong_guokr	???0?0100????211001?[0 1]???1?[1 2][0 1][0 1]01?0?????????????????????????0??????????????????????10???0???100??010?00?????????????2000010000011000?1?0??0?0?2?101[0 1]??????00???????????1???1????00[1 2]??00000?0?????00?000010????10???00??????????????????????????????????????00???????????????????????????0?????????????????001??000??00?000?1?000??001100011000??0001???????????0?????????????????????????…
Tienshanosaurus_chitaiensis	????????????????0?1??0??????????????1???000?????????????????0???????????????????????????????????????????????????????????0[0 2]0??110???1?????0????10???????0????0???????????????????00????10?0?????00001????0???10?1???0?1011??1??0000??????????????????0000???0?0?????????????????????????0??????????????????????????????????????????0?????10????????00?????????0?00????0?0???00????0??????????0??????????????…
Klamelisaurus_gobiensis	?????????????[0 1 2][0 1]?0011000[0 1]??[1 2]??00?00?1?0?000000001000?????0???????01???00?????????????????????????????????????????0????101000001100??10000000??[0 1]1011[1 2]2??00001100101110010??0?001??[1 2]0?????0?0??10???00000???????????00010??1100??00000????00000???????1??0?0??????0001010?????0?0????????000001??????????????????????????????????????10??01100100?1010000?01000?0?00????0?00??000011…
Bellusaurus_sui_full	???0????0?11??010???0[0 1]0010[1 2]00011000100?0001?[0 1]00[0 1]1111000?[0 1]1100000[0 1]0111101001???[0 1]??00??0????100???0?1?0??000?[0 1]00000?1?[0 1]001[0 1]20?011000?0?00?0?00101[0 1]01[1 2]0001000000000010001[0 1]1000011?010?000[0 1]0?00??0?0?000001????010?1???0?0011001??00000000[0 1]00000??0100?100000?0000000011100[0 1]1100???10000?0000000[0 1]??001001??1001??000000?1?0??0??00?0?100?00?100…
Bellusaurus_sui_pneu_EI	???0????0?11???10???0[0 1]001?[1 2]0?011000100?0001?[0 1]00[0 1]1111000?[0 1]1100000[0 1]0111101001???[0 1]??00??0????100???0?1?0??000?[0 1]00000?[1 2]?[0 1]001[0 1]20?011000?0?00?0?00[1 2]01[0 1]01[1 2]0001000000000010001[0 1]1000011?010?000[0 1]0?00??0?0?000001????010?1???0?0011001??00000000[0 1]00000??0100?100000?0000000011100[0 1]1100???10000?0000000[0 1]??001001??1001??000000?1?0??0??00?0?10…
Bellusaurus__sui_pneu_EI_bif	???0????0?11???10???0[0 1]001?[1 2]0?011000100?0001?[0 1]00[0 1]1111000?[0 1]1100000[0 1]0111101001???[0 1]??00??0????100???0?1?0??000?[0 1]00000?[1 2]?[0 1]001[0 1]20?011000???00?0?00[1 2]01[0 1]01[1 2]0001000000000?10001[0 1]1000011?010?000[0 1]0?00??0?0?000001????010?1???0?0011001??00000000[0 1]00000??0100?100000?0000000011100[0 1]1100???10000?0000000[0 1]??001001??1001??000000?1?0??0??00?0?10…
Daanosaurus_zhangi_full	?????????????????????0???????????????????????????????????????????????????????????00????????0???0????????????0?????0?0??11[1 2]?0011010?0-?0-0-0?001???[1 2]1??00???????????????????????????????????????????????????????0??????????????????????????????????????????????0??01????????????????????????????0????????001???00????1????????????100?00?000?0????100???????????????????????????????????????????????0???…
Daanosaurus_zhangi_pneu_EI	?????????????????????0???????????????????????????????????????????????????????????00????????0???0????????????0?????[0 1 2]?0??11[1 2]?0011010?0-?0-0-0?[0 1 2]01???[1 2]1??00???????????????????????????????????????????????????????0??????????????????????????????????????????????0??01????????????????????????????0????????001???00????1????????????100?00?000?0????100???????????????????????????????????????…
Daanosaurus_zhangi_pneu_EI_bif	?????????????????????0???????????????????????????????????????????????????????????00????????0???0????????????0?????[0 1 2]?0??11[1 2]?0011010??-?0-0-0?[0 1 2]01???[1 2]1??00???????????????????????????????????????????????????????0??????????????????????????????????????????????0??01????????????????????????????0????????001???00????1????????????100?00?000?0????100???????????????????????????????????????…
Mamenchisaurus_sinocanadorum	?????????11?0??1??????????????????????????????????????????????????????????????????????????10?????????00??0?100000?2?010?02????1???????????01????????????????????????????????????????????????????????????????????????????????????????????????????????????????????????????????????????????????????????????????????0?????????????01?11?0?????0????????????????????????????????????????????????????????????????????…
Omeisaurus_junghsiensis	??????????????[1 2]??????0?00[0 1]0????0000?????000????????????????0???????????????????????????????????????????????????????????1?0000?10??????????????1???2?????????????????????????????00????????????????0??0???0?010?1??????????????00?????????????????????00??00???0??1????????????????????????????????????????????????????????????????1???0??????0?????????????????0???????????01????1?????????????????1???…
Mamenchisaurus_youngi	10?11010??[0 1]0021100110010012000000001000001?00[0 1]0?0[0 1]010000???00000?010??????10??00100?100000101?100??000?0001000000?200101020001100?01?0??00012?101?210000001000100110010??0?011??20?0?0?0?0??10?000000010?00?1001000?0101??0000000?0000?00000100100??00000?00?000?000?0?0????????00??0?0?00????1????0110[0 1]1010000000001?0000??0?00001?0001?00?0001010000?0000000??001?00?010?000??00?1010?00?000?…
Mamenchisaurus_hochuanensis_holotype	?????????????210101000000020[0 1]011000????????????????????????????0?????00??0????????????????????????????????????????2??????0000?10???1?0????012?101?20??00001?00101110010?????000020??00010?00?0000000001000??1001000????????????????????????????????[0 1]00000??0?0?????0?[0 1]?000000????????00??????????????????????????????????????????0[0 1]?000010???0????00?0?00?0000?00???0??????????????????????100?…
Mamenchisaurus_hochuanensis_referred	???1????0?[0 1]?0?1?????????01[1 2]0001?00011?00?????????????????????????????????0?0????????????????????????????0??000000????????000?110?????0????????10??2??????????01?01?0??????????0020?00000?0?????00??000100??????1?00??001?0??00000???????0??????????????????????????0??????00????????????0?????1??????????0?????????????0??????01??0?000??????????????????????0??0????0?1?0?000?????????????????????????…
Wamweracaudia_keranjei	????????????????????????0120001001????????????????????????????????????????????????????????????????????????????????????????????????????????????????????????????????????????????0020?10010?0011000000000100??000?10?????????????????????????????????????????????????????????????????????0?????????????????????????????????????????????????????????????????????00?000100??????????????????????????????????????????…
Chuanjiesaurus_anaensis	?????????????[1 2]??????????1?2????[0 1]?0?011?000?10?00?01???????????11??10?1??????????????????????????????????????????????????????????????????????????????????????????????????????????10???0???????0?00000?0??0???10?????000?1?000??00000?00?0000????????????????0001??000???00?????????????000????????????????????????????????????????????????????????????????????0?00????0?0???00???00?1???????????????10?1…
Analong_chuanjieensis	?????????????[0 1 2][1 2]??????010??2?0??1??0????00??10000000?0?0???1???????????????????????????????????????????????????????????0??[0 2]0001??0????0????????101?2?0000??110?0??1?0?10?????????20???[0 1]00?0??1000000000101???10?1?00???????????00000?00?0000????[0 1]????000000????1?001????????????????????00?0??????????????????????????????????????0??000?????00????10?0??????00000?1????????00???0??10??00…
Omeisaurus_tianfuensis	??00?0????[0 1]11?201111[0 1]00?000000[0 1]1?100100100000??0?00000[0 1]0??10001100[0 1]?00011010??0??1??00?0???????0?????000?0?00000002??110?2000010??00?0??0?010?1000100[0 1]00000[0 1]00100100?[0 1]0??1??10000000?110?00?10000001000100?010?1?0000?01?000000000000000000??00100110000000000000100010000000??10000000000??0?0????0100?1??0000????0??00????0?00?00?000[0 1]?0??000101[0 1]0?0?0?00000?00????00…
Omeisaurus_maoianus	0[0 1]??1????1[0 1]?0?201???0???0?[1 2]00?????0????0000001???00?001???100?[0 1]?1????00010?0??0????????00????????????000?00000000????100?0000?????00????????0?1000??????00????000??0????????????1???0000?0?????00??????0?0?????1??????????????000?0000??000???0??????000??00?00??01????????0???1???0???00?????0????000?1?0?0?00???????????????00??0???0??0???00?????????????00???0?0???????000??01?00???00?100?…
Hudiesaurus_sinojapanorum	????????????????011??????????????????????????????????????????????????????????????????????????????????????????????????11012?00???1001???0?0????????????????????????????????????????????????????????????????????????????????????????????????????????????????????????????????????????????????????????????????????????????????????????10???100?????????????????????????????????????????????????????????????????????…
Rhomaleopakhus_turpanensis	????????????????????????????????????????0001100101110000???????????????????????????????????????????????????????????????????????????????????????????????????????????????????????????????????????????????????????????????????????0000000101100?011000????????????????????????????????????00000????????????????????????????????????????????????????????????????????????????????0?0?00110100010????????????????????…
Xinjiangtitan_shanshanesis	?????????????2101011???0????????????????????????????????????????0?1???????????????????????????????????????????????2001001[1 2]000?10[0 1][0 1]0[0 1]?00??0012?1?????????00????????????????????0???????????????????????????????????????????????????????????????????????????0?????????????????????????????????????????????????????????????????????01100001100????????????????????????????????????????????????????…
Cetiosauriscus_stewarti	?????????????????????0??0?00[0 1]01?000????0000??????0??????????????00?????0?0??????????????????????????????????????????????????????????????????0?100?10000??????????????????????00000?10110?0???0?00?0?0?01???????1?00???????????00000?00??0000???????0????0?????0??01????????????1??0????100??????????????????????????????????????????????????00?????0???????0?0??0??????????001?000?0???????????????0?0????0…
Euhelopus_zdanskyi	1???1?????11122010100011???????????100??000?????????????101010000111110?0?000000?????010?010?1???????1?000110001102?01110001011010110000?101201011210?101001000011000110011110?????????????????????????????????????011010?01??10000000?????????????1??0?1100001000001100111010001100?100?????1000??01??????000??0?????????????00?0110001100000?00111?00001?0?????????0?01??0010?01?????????1?1001?10101000?????…
Daxiatitan_binglingi	??????????????1?1?1???????2?????1?0101??????????????????????????11???????????????????????????????????????????????????11100010?100?00??????01?01011210?0?0?1?001111?1?????11??????0??1???????1??????110??????10?1???0?1100001???????????????????????????????????0??0???????????????????0???????????????????????????????????????????????0????0?0??1?1??????????0????????001??????????????????????????100?????????…
Dongbeititan_dongi	?????????????2??????1?0?002?????0001?0???????????????????11000001111100001????????????????????????????????????????2????1??0?0???????????1???20100?220?00????0?100?0001???11??????0?100??????10???001?0?????0???10???10?01001???????????????????????????????00010002010001100000010????0????????????????????????????????????????????????1???0001?0??1????????00?0?????00?1??????????????????????010110000000?1??…
Jobaria_tiguidensis	0001?000??0100001001100001000110000100?0101?000000000000001000001?101001?0100110?10000?000?????011?0??0000?1001100101100120001100010?00?0?00[0 1]01[0 1]0010010000?000000000010??000?00000?0[0 1][0 1]00?01?000010010001000020?10000101010012000100000000000000100110000?10000100110100?100?00?00000?0010000?00000001???111??000???00???00?00?00?1010011100?0001111000?00?0000?0000000001?100?0?010101000000010…
Losillasaurus_giganteus	??????000?????011????00?[0 1]0210??10[0 1]???????00???01?????????????0??????????????????????????????????11??0?????????????1?0?010100001000??????????10110?110100??000?0??110010??0?0???0[1 2]0?00000??0010?0000100???00120??????????????20?1010000?0???0?0??????00000??0?0????????????????????????00?1??0???????????????????????100000???0???00?00??????00???11000?00???00?0101?????????1??1?1???????????0???00…
Turiasaurus_riodevensis	??001000?10???0??0110??01?2??10???????0?100000111??0000??????????????011?01?????010?001000101??011?00???0??000011?1???0111000110000100000000101100110100000??0001100?10??00010?0?0?0???0???????1????????????????????????????200101?00000???01001101?????????????????0???100?0???0000?000?000?????????11???????00??001?00000??0?0??0?000?0?0100?001?0?0?0???0?0????????????101001110?0000010??????????0????00111…
Mierasaurus_bobyoungi	000??0001?0?1?00001?00100121010???100???????1000?0?1?011??11000??0?????111?0??100?0??0????10???0010???0000?000011?11000??1000111000000000010001100110110001000000110000???00???020?011?10000???10??????????0???[0 1]0??000001?????????????00??????0??0?000000000100000011000100???1?0?0?10001?0????????????????????????01?????????000?000001?0001000010100?11??0?01????0?00?????????????011????1???00?0[0 1]001…
Moabosaurus_utahensis	??0??0001?0???00001?01101?210101[0 1]0??????10???????00???????????????????????????????????????10???0010?????0??000011?11100111000111000110000010101100210010001000000110010??????0?020?011110000?0?10?010001???0???00????????????000000?0???0100???????????????????????????????????????????010??????????????????????????1??????????0??010001?0001100010100?[0 1]1??0001??????????000100111?????????????????????…
Camarasaurus_spp	000010010011100100010110100000001101000000100011000100100000001000011001001001100101001000100110[0 1]000010000010000101000011200011110011000?000101101200100001000001110110??0?0100000?00010?00000000011000100001000000100001001000000000000000010010011000000000000011000001110100010001000000?11100000111100110000000000000100[0 1]0000100000110000010011000?0000000?0001000001010010100010[0 1]0000010010000…
Nigersaurus_taqueti	00????0011200001100100?????0001000000???01100001001?1????????0??0?1111???001011???0???110?10???001100003[1 2]1111111101??100120101101100?0001?10101100111?00100000000110111000????0?????0000?11?100000?111010??????0???001001?????01000000000000??10???1?0?00?0??001001110001101??????????00000012210101?11?00?111???????111?01?0?11??000000100?0001111011000????1??0??000010??0010101?1????????1?001?1000?0100…
Apatosaurus_spp	011010001?21?11100011100101100101001100000101011110100101010000000011000000101101000101110001?0010101??321?11110101101101201011101011000?0101011000101000010000010001110010010001[0 1]111110?1001000000011010001100100011100110010000000000000001001001100000001000001101000111001?1000010000000122101111101101110000?001?01110000?1100001001000010101001[0 1]00010000?00010000010[0 1]00101000[0 1]00000001000…
Diplodocus_spp	01001010112111110001010010101?1011011??010100001000010000?100000001110100101011110001011100010001010110321111110101101111200011101111000?01010110002010000100000100011100000100011101110?100100000001101000110?10001010010001000000000000001100?00?1000000000000000001001100?00110??1000000??22101111101101110000100110111000001100000011001010001100100010000?00010000010[0 1]001?10100001???0110000?000010100…
Abydosaurus_mcintoshi	11111????1111?11??????????0???????????????????????????1???????????????????101?1110??001001101??0?100?112111101101120?????2???0??????????????????????????????????????????????????010?0???????1????????????1??21??????0?????????0?????0?????????10????????????????0??????????????????1??0??????1100100101110?000????0????00?????1??01?00?????????????????????????????????????????????????????????????????????????…
Alamosaurus_sanjuanensis	??????????????1?010????1012001110011101??0011110100101110?110001??100??0?0??????????????????????????????1??111101?2?0111000011??0000??0?1?112010??20000100011010010101100111??11211111011?1?010111111001100020?001101011011021[0 1]11111110?1101110001?1?11111111001102??1?1???????11110??1110?????????????????????????????????????1?100??1001???01010?11100?11?101110101001111?10??10?0101?11??01???01011?0111…
Andesaurus_delgadoi	?????????????????????00?0110101?001?????????????????1????1?10001????????????????????????????????????????????????????????????????????????????20101?220010????0?1?0?0001101?1?0?0010?11110????00111001100101002110000???????????1?1??1??????????10?????????1?110???1????????????????????0?????????????????????????????????????????????????????00??011110?00???00?001000???????1???0?????????1????0101????????????…
Angolatitan_adamastor	???????????????????????????????????1????100101001011001?????????????????????????????????????????????????????????????????????????????????????????????????????????????????????????????????????????????????????????????1010??????11101100000100??100??????????????????????????????????????1101?1????????????????????????????????????????????????????????????????????????001???0110?01000??0???????????????????????…
Aragosaurus_ischiatus	????????????????????????100000010111???1?1000001000??????01000101??????????????????????????????????????????????????????????????????????????????????????????????????????????????000?00010????100000010001????10?0010100001?????0?000000010010?01???????????000011001??????????????????00000100????????????????????????????????????????????????????????????????0?0??0000001??00?0?010????????????0000001?????????…
Atlasaurus_imelakei	??01?0101?111????????000???????????????3???1???????00??????????????????01010?1???????11???0????01???0??????10??00????????1?0??110??0??????00??110?1?0?00?0000?0?0??0???????????????????????????????????????????0??????00????????????????????100?00?????????????????????????????1?????00????????0????1????????0?????0?00000????00??0?00???????0????100???????????????????????????????0100001???????????????0?1?0…
Baotianmansaurus_henanensis	????????????????????0?0?000????????????????????????????????????????????????????????????????????????????????????????????????????????1?????0??2?1111211?00??0???10?1011111111?0???00?????????????????????????????????????????????????????????????????????????????????????????????????????????????????????????????????????????????????????????0???1?11010?10????0?????????????????????????????????????????????????…
Brachiosaurus_altithorax	?????????????????????100100????101???0?311??????????????????????10??????????????????????????????????????????????????????????????????????????21110?220100?110011?0110110??11?10?000??00????0110???00000?????010???????????0?0??0000?000?????????????101?1??????10011???????????????????00????????????????????????????????????????????????????00??011100?0010000?0?00?????1??0110101?????????10?0????010?????????…
Cedarosaurus_weiskopfae	?????????????????????1??11010??10011?003110100010?21?????00??1??0??????0?1??????????????????????????????????????????????????????????????????20111?22??00??0?????0??0??????1???0001000000??01?0?1002100010??021?00???0?101???200110000001000???1?10???????11??0??0100????1??????1001??1000?1?0???????????????????????????????????????????????00???111?0?00????0?0??000000?0001??101001??0???????010?1??1???001??…
Chubutisaurus_insignis	????????????????????01??1001000???0?1??1100101010??1101???????010?11??????????????????????????????????????????????????????????????????????0?2011112?0?0?????????????0?11111????000??0000????1??11?????01???021?00???1?100?????1110100000???0??101???????????001000101?????????????10??00???????????????????????????????????????????????????0011101?1?????????0?00???0001???01101010?1??0?????????0?1000????????…
Cloverly_titanosauriform	??????????????????0?100????????????????????????1?11????????????????????????????????????????????????????????????????????????????????0???11???20111?220110000?0?10000011111????????????????????????????????????????????????????0??????????0101??????????????0???????????????????????????0?00???????????????????????????????????????????????1?000100111?0?00?????????????????1????????0???????????01??????????????…
Dongyangosaurus_sinensis	???????????????????????1?00????1?0????????????????????????00???????????????????????????????????????????????????????????????????????1????????20110121??00001?0?011?01?1???1???1??00????????1?11???101?0????10???????????????????????????????????????111???10??0????????????????????????0????????????????????????????????????????????????????0??????1????1???1?0????1????????????????????????????????????????????…
Erketu_ellisoni	??????????????201?????????????????????????????????????????????????10111???????????????????????????????????????????201100020101100011010???0?????????????????????????????????????????????????????????????????????????????????21?????????????????????????????????????011111101100???????0?????????????????????????????????????????1010000???0??????????????????????????????01????????????????????????????110?????…
Europasaurus_holgeri	0110101010111?0100??0100110000110000?0???01?0????00???????0?111??011??????10011?1101001001101??011000100010100000010?101120000110010??000?00001101210100011001000110111000??10?000?00000?0???0?1000100010??020?0?1010100000000??00?000??0000??1??0?10101???000100110?0001????????????00000???110000000110010000000000000010010000?0100011000000101110000000000?00?0?0000?0??1?0100?0???????1010??00?00?0?0??100…
Vouivria_damparisensis	??????????1??????0??????100????????1???211???????001????????111??????00?1???????????????????????????????0??100000????10112000???0??0?????????0110?1???0?????????????????????1??000?1??????0110???0?????????????????00?101000??00100000??0000?01?101101??0??0?0100?00000011100????0????0000?????????????????????????????????????0??0????11???00???????????00??0??0????00?1??01?0111??01?0?????1???0011000?0?????…
Galveosaurus_herreroi	??????????????1?????010011010??????1??0?100?????????????????0011??????????????????????????????????????????????????2??001?20?0???????????????101101?00000????0?0?01?0000??0?00??000?00010???????10??????????020??0????0001????001100000??????????????????????00????????????????????????00??????????????????????????????????????????00??????0000?0?1?1?0??000??0???????00??100100?01????????????????0????????????…
Giraffatitan_brancai	100110101011111100?1010011010001001100031111001100110011110011111011011???1011111101001011101010110001120101000001200011120001110000?1000?01211101220100110001[0 1]10110110??11??00001010001000010010001100101002110010101[0 1]0100020011001000001011010100101110110011001100010111110100001?001001111100100001111110000000000000100[0 1]010001100011?000010011100?001?0000010000000101011010100111?00010100001…
Gobititan_shenzhouensis	???????????????????????????1010???1?????????????????????????????0011101001????????????????????????????????????????????????????????????????????????????????????????????????????0????1000111????1[0 1]1?????01???????0110?????????????????????????????????????????????0?001111111110010100110??????????????????????????????????????????????????????????????????????10????00??????????????????????????0????10?1100…
Huanghetitan_liujiaxiaensis	???????????????????????0110?????00?100??????????????????????????????????????????????????????????????????????????????????????????????????????????????????????????????????????01?000??10???????0?1?0010???????20?0???01010?001??????????????????????????????????????????????????????????0??????????????????????????????????????????????????????????????????100???0???????????????????????????????????????????????…
Huanghetitan_ruyangensis	???????????????????????1110????1001??????????????????????????0???????????????????????????????????????????????????????????????????????????????????????????????????????????01?01?000?010????1?10???00100??000020?01???????????????????????????????????????????00????????????????????????0??????????????????????????????????????????????????????????????????10001?0000000?0???????????????????????????????????????…
Janenschia_robusta	????????????????????????????????????????00100110111????0??0?00010011100100????????????????????????????????????????????????????????????????????????????????????????????????????????????????????????????????????????????????????00000000001100?0???0????????00?0100010000011100??01000100000101??????????????????????????????????????????????????????????????????????????????001010001???????????0001100?000001??…
Jiangshanosaurus_lixianensis	?????????????????????00?00?00??100?110?????????????????????????1?????????????????????????????????????????????????????????????????????????????0100?22??0???????0?0????????1???????0????00???????1??0110??????????????1001?11???????????????????????????????1??0???????????????????????????????????????????????????????????????????????????????0????1??????????0??????????1???????????????????????1??????????????…
Lapparentosaurus_madagascarensis	??????????0???010????1??01000???00?100??111?0001100?0???000?00110011?00????????????????????????????????????000001????10001000????????????????0[0 1]0000?0100??????0?0000010??0?00???00?100?0?0011??0??1100?????????????000001??0??01000000000000??0010?1000001010110001100??101?001100????0000000??????????????????????????????????0??00???????0000?0??0?0??0????0??0??0?00?0??010000101???0???00100?00000?????…
Ligabuesaurus_lenzai	??????????1?????010?11?????????????111?1111?????????????????????1?10???000??????????????????????????????0??1001?002????111000???0000??011???2?100?220?1?001???100000??1????????????????????????????????????????????0111010?0??11100100????????1??0????????????1?00110010111?1??11?10??00????????????????????????????????????????????????01??001001??????0?????????????011??0110101???1??????????????00?00000???…
Lusotitan_atalaiensis	?????????????????????1??11010???0?1???????0?00000????????????1????11?00??????????????????????????????????????????????????????????????????????011??1??????????????1?????????01??000?10000??01?0?100??00??0??020?[0 1]0?????????????0?00????0000???????????????10000?????000??11110?????????000?100???????????????????????????????????????????????00???????????????0?0??000??????0110?0?01???????????0001????????…
Malawisaurus_dixeyi	0??0?1011?2?1?21011?110110201111101??01?11??0011101?????????0001??01?????1100??????0??????10???100?00?0011?1[0 1]111102??101100001110000?0?11?002?1011221?101001??110001?110011??1012??11100??011111111100010??02010011??????0?121111011001?1101??????????????01101100?1?1?1?????????????111101?0110????0?????????01???00?1001??1?01??100110010??01110111100010100100?000???11?010010100????????????1010????11?…
Opisthocoelicaudia_skarzynskii	??????????????????0?11111001010?10101010000110101111011101110000110001111??????????????????????????????????????????????????????????1????10???11?11221?010010011011011?10011?011?00??1100?10?0?011101?0011??020?0?11011??11112110111111?11100111001?11101??0110010020?111111111?0??0?1?0110010??????????????????????????????????????????????11[0 1]101110110??11?11?010???010001110?11010001?01?001111?1101000??…
Paluxysaurus_jonesi	??????????1???21??0?010010010011100111?1111?00100001?0??1011001010111???????????????????????????????????0??100001?2?????121001110000?1111?0?20111121011000000?1000001110111?1?0000?00?00????00?1100100010??020?00???10110000201?000100010?01??1?0??10?0??100001101001111??????????????00001?1??????????????????????????????????0??000001?1?000?0011?00?0010?00?00?0?000?????1?0?0100?0?0???????010?1001000?????…
Haestasaurus_becklesii	????????????????????????????????????????00100101110???????????????????????????????????????????????????????????????????????????????????????????????????????????????????????????????????????????????????????????????????????????10000000001100???????????????????????????????????????????000111??????????????????????????????????????????????????????????????????????????????0010?0001???????????????????????????…
Phuwiangosaurus_sirindhornae	?????0101?2???110?1?111110010??10011???0?1??00111????????101000110?00?????????????1?????0?10???001000???11?101111????1011200011000110000?100?[0 1]111121010000011?010100010??11?100000??0100?10?10?1?01110???11020?0?11111011???2010000?00?0000???1????10110??1??01?01010101?????????????000??1?????????????011??0?????0000001?010????0?0001100000??011100?00?0001?010010?0??0101?0?010????????0110??010101010?…
Qiaowanlong_kangxii	??????????????110?????????????????????????????????????????110100?????????????????????????????????????????????????????10110000?100011000???0????????????????????????????????????????????????????????????????????????????????????????????????????????10100?00000????????????????????????0???????????????????????????????????????????01??01???????????????????????????????????????????????????011001??????????????…
Rapetosaurus_krausei	0?10?100102?12210111110111211??1001010101010010010111001??01000100??1??1?001?011?11011?00?111??10001010011?111101020?00000000???0000?0001?01201101211?10001111110101011001?11???20??1?011?1?0011101110010??0???00111110000002110101110110001??1001?10101?100100100200111???????11000?010101111?0?000000?11011?1111110?11111111110?101110000?0011101111011????0100???00010010101101?1110111011110101111?001001??…
Ruyangosaurus_giganteus	?????????????????????1????????????????????????????????????????????11????????????????????????????????????????????????????????????????????????201?0?210010?01?0??????01?????????????????????????????????????????????????????????????????????????????????????????11?1?11?????????????????0?????????????????????????????????????????????????????00???01110?00??????????????????????????????????????????0???????????…
Saltasaurus_loricatus	?????001??????0101???101112111101?001???000?1000111?0???0?0??1??11001????????????1100??????????101100?????????????2?01010200100?0000??011???201011221?1010011?1101010110011101?120?11101111?010110001001000020?00?00100001112110011111011101??1?1??111111111100110211111???????110????1111100???????????110???11???11011101111???10[0 1]101001??00001011110111110000101010110?1110110010?0?1???0?101101111?0011…
Sauroposeidon_proteles	??????????????2?0?????????????????????????????????????????????????????????????????????????????????????????????????2??111121001110000?11???01??????????????????????????????????????????????????????????????????????????????????????????????????????????????????????????????????????????????????????????????????????????????????????0???0???0????????????????????????????????????????????????????????????????????…
Sonorasaurus_thompsoni	?????????????????????1??1?010????????????1110011?0?10???1???????????0??010??????????????????????????????????????????????????????????????????2?110?2?0110????????????????????????00??000????????1???1????????21??????????1??????1000100010??1??10???10???0????????????010???????00011???0001?1????????????????????????????????????????????????????????????????0??????????????????010?1??0???????????????00000???…
Tangvayosaurus_hoffeti	????????????????????000?100??111101???????????????????????0100011?1?101?0?????????????????????????????????????????????????????????????????????1[0 1]11210??0??????0???0011????1???0000??010111010001101100010??021?0?10???????????????1000????????1??????????1100010011001?0111?1???0???110?????????????????????????????????????????????????????00????110??0?????1?01?010??????????????????????????0?0?0100000?…
Tastavinsaurus_sanzi	?????????????????????10000110001011?????????00000???????100100010110010010??????????????????????????????????????????????????????????????????20110?200?00??000?1?0000010??1?1110010??00010?1?10111011000101002110000???????????????????01???????????10101?110000100010111111110100010110???1?1???????????????????????????????????????????????00???11100?00?0000?000000?????????????0????????111000011000010101??…
Tehuelchesaurus_benitezii	????????????????????00?????????????110?000101110101???????00000000??????????????????????????????????????????????????????????????????????0???101101200?100?100?1?0?0001???01?1??????????????????????????????????????001001001??10000000000010?????????????00?00100?1?1?????????????????0000001??????????????????????????????????????????????00010011010?00????????????0001??0000101?1???????????0000100?????????…
Venenosaurus_dicrocei	????????????????????????1101001100100???????000100211?????001010?????01??????????????????????????????????????????????????????????????????????????????????????????????????1?????001000000??0110?100[1 2]10001?1?020?00??110001?????????????000100??1?1????????10000??????????111?1??01011??0?00100???????????????????????????????????????????????????????????????00?0?000000???????????0011?0000????0?01????????…
Xianshanosaurus_shijiagouensis	????????????????????????102????1100??0???????????????????????????????????????????????????????????????????????????????????????????????????????????????????????????????????1?????1211111????1?11???00000??0??000?1?????????0?1??????????????????????????????????01000??????????????????????????????????????????????????????????????????????????????????????????0?00?1?????1??????????????????????????00??????????…
Epachthosaurus_sciuttoi	?????????????????????10111210011001????11001001011111111????????0?10101010??????????????????????????????????????????????????????????????????2011[0 1]?220110??[0 1]?0?1?010101100?1?110020?1[0 1]0011?01110111[0 1][0 1]1001000020?0011????????12110101100111100111001?1110?110?10110?0111111101???00101110101111???????????????????????????????????????????????00??101111011101001001111???1?11111100001111001…
Nemegtosaurus_mongoliensis	0110101010211?????????????????????????????????????????????????????????????0110111100111001111??10001?102[0 1]111[0 1]11110???????????????????????????????????????????????????????????????????????????????????????????????????????????????????????????????????????????????????????????????????????????1111111010?111101111?101?1111?11111???????????????????????????????????????????????????????????????????????…
Tapuiasaurus_macedoi	01101111?1211?2??????10??????????????0??????0?0????1????????????1?????????01001111?0?010011110[0 1]1?001?002[0 1]11111111020?????2?????????0??????112?11??2?1????01???0??00?0110111????????????????????????????????????????????????12??????????11???????????????????????01????????????????????0???1??1101111000111110111?1101?1?111???11?????????????0??1011?1??????????????????11?????????????????????????????…
Diamantinasaurus_matildae	?????????????????????1??????????????1??00011101011110011100100001101011???????????????????????????????????????????2?????????????????????????21110?221?00??1???1??10?0?10?1110???????????????????????????????????????0?101?????10000100011100??0100?11101111110111020111011011?????????0011110?????????????????????????????????????????????1?11???110?0?00????????????10?1??1101100001001000101101110000010?????…
AODF_836	?????000??????010????1?????????????????????????????????????100????????????????????1???????11???10100??????????????20010102000[0 1]0?0000????????201111211?00?000???????1?1110111????????????????????????????????????????0?10????????????????????????????????1??110????????????????????????0?????????????????1?0????????01???101111??011?0?????1?11???110??100????????????1?????????????????????????0111????????…
Savannasaurus_elliottorum	????????????????0???110?1001????10???1????0?10000??1001???010001?????11???????????????????????????????????????????2??10002?00?????????????012011112[1 2]1?00001000010111?1110111???00101??????1????1??0100?????020???????????0?100?1?0?1??11??????1?10???????11110??????????111???????????0???0???????????????????????????????????????1?????????10?01111001001???1??????????100???????0?0000???????0101????????…
Wintonotitan_wattsi	????????????????????????110??01???0?1???????011010?10???1???00??????????????????????????????????????????????????????????????????????????????2?110??????????????101????1??111???000?00010?11????1?????0?????020?00??0?0100????????0?000010??1??1?0???????0??0?0????????????????????????0?10100????????????????????????????????????????????????????????????????[0 1]?0???0000?????????0?0?10?0000??????01????????…
Futalognkosaurus_dukei	?????????????12?01011??1102????110?????01??1?????1?1??????11000???????????????????????????????????????????????????2?110100000?0?00?0?00?1???211??12?1?10001????10?0???1?????0??020????????1?11???10110???00020????????????????????????????????1????111???10??0???????????????????????????????????????????????????????????????????0000010?1?000???????????10?00?0101????????0????????1????????1?1101????????????…
Muyelensaurus_pecheni	?????001??2???????1??10?012?1???10?1????111?0010111?0?????0000111?10?01??0??0?????????????10????001?0??????111111?2??1010000010?0000??001???2011112?1?001011??11010011100??????020??00011?1??1?11?011001????20?????010100???2111001100?11100??100????????101101100211101111?1??100???11?01101??????????????????????1??1??1?????1??00??1???0?0??1111111001????000??1??010?01011011100???1??1??100101110?0??1?10?…
Aeolosaurus_rionegrinus	????????????????????????112???????0?1???1001100?1??1?00?????0000?????11?????????????????????????????????????????????????????????????????????????????????????????????????????????21??1?????1?????????????????20?00????1000??????11?1??0?1?10???1???????????10?0?????????111??1??????????1??1??????????????????????????????????????????????????????????????????011???10?1?????1???1?0?1?0?????????10?????0???????…
Isisaurus_colberti	??1??0????????01010??101??210?00101010??11???????11?????1??10001???????????????????????????????????????????????????????0??010???0000????1?????1???2?1??0?0111?0?0?0001100?1?0???20??11?11?1????10?01100?????10?00???10000110??101?1110??100????????1110????110??????????????????????????1?????????????????????11???01???1???1?????00?00????????01?1?0?0??11??000???0?001????1??100?1???????0?1?110????????????1…
Padillasaurus_leivaensis	?????????????????????1??000?????????????????????????????????????????????????????????????????????????????????????????????????????????????????20111?2????????????????????????11??0010?00??????10???00??0?????020??????????????????????????????????????????????????????????????????????????????????????????????????????????????????????????????00?????1????????00?0000????????????????????????????????????????????…
Zby_atlanticus	??????????0???????????????????????01?0??1000001110100001????????????????????????????????????????????????0??000011?????????????10???????????????????????????????????????????????????????????????????????????????10??0100?1001??0001?000010000??01001????????????????????????????????????000000??????????????????????????????????0???????????????????????????????????00?001??0100111000??0???????????????????????…
Mendozasaurus_neguyelap	????????????????010?1????0211??010111???110?0110????0???????????10??0????1????????????????????????????????????????2??10[0 1]000[0 1]000?0000??001?????1011??????00?????1???????????????020?100011?1?11?111011?01???020?00??01?101???2?11100100?1??00??100????????1????110021011111?????000001111?11?1?????????????????????????????????????00?????1?0??111????????????0101?110000?11011011100?1?1???????????00??…
Notocolossus_gonzalezparejasi	????????????????????1???112????1101?????010??????????????0???????????010?1????????????????????????????????????????2????????????????0???01?????11?1??????00?????0?????????????????0?100????1???????1100??????21?00?????????????11101100???????????????????1??????????????111?1??1?0101??1???????????????????????????????????????????????????0??1?0????????????010??110??????0111111????????????????????????0?1??…
Pitekunsaurus_macayai	?????1011?2???210???11??1?2??01????01????????????00?????????????1?????????????????0?????????????00100???1??111111?2??10[0 1]00000?100000????1???2011[0 1]1221?0?001????00001011001??????20?100?11?1?????1??110??????20?0???01?100??????????????1?000??????????????????1100??????????????????????01?????????????????????????0101011?101?1?00100?????000101???1?0??????0??0??0001????????????1???????????????0???…
Rinconsaurus_caudamirus	??????????2???0?01???10?1?20111????1??????0?????????????0???00011????????????????1?????????????????????????1[0 1]1111?2??0010200?00??00?????1???201?1?211??0??1[0 1]??1?010[0 1]0110?1??1??01???0001111????11???1001?0002010???01???0??12??100?10?????????1?0??1011??10?1011?01????????????????0???????????????????????????????????????????1??00??11????0????1??1??00?????00?0?????00?????011????????????1?0101…
Patagotitan_mayorum	??????????[1 2]???2?0?01110?10200??0101010??11??011?0?????????01????1??????????????????????????????????????????11?????2???0100010?0?00?0???01???2011?121[0 1]11?001?010001100110011????020??00?11?1??1?1??0110???10020?0???0111?1?112?11??1100??0???????????????????1?0?0?2???????????????????01??????????????????????????????????????????000?1??1??0???[0 1]1111?0?????0??0?01????10?1011?100?????????????????…
Argentinosaurus_huinculensis	?????????????????????10??????????????0????????????????????????????????????????????????????????????????????????????2????????????????0???01???201[0 1]1121??10001??101?110?110?111?????????????????????????????????????????????0?1???????????????????????1???????????????????0?????????????????????????????????????????????????????????????????1??0???0111??0??1??????????????0????????????????????1?????????????…
Puertasaurus_reuili	?????????????????10?1?????????????????????????????????????????????????????????????????????????????????????????????2??0?100?100??00?0???01?????1?????????00????00???????????????????????1????????????????????????????????????????????????????????????????????????????????????????????????????????????????????????????????????????????0?1??1?????10??????????????????????????????????????????????????????????????…
Astrophocaudia_slaughteri	??????????1???0?0???????1100001?000?0???????????????????????????????????????????????????????????????????0??100011?2??111?20?0????????????????????????????????????????????1????0000?0010101011011101100010??021?00???????0???????????????????????????????0?????????????????????????????0????????????????????????????????????????0??0??????????????????????????0?0???00??????????????????????????????????????????…
Australodocus_bohetii	??????????????1?0?????????????????????????????????????????????????????????????????????????????????????????????????2??111100001110??11?0???????????????????????????????????????????????????????????????????????????????????????????????????????????????????????????????????????????????????????????????????????????????????????????10??0????????????????????????????????????????????????????????????????????????…
Brontomerus_mcintoshi	?????????????????????????????01?????1???????????????????1???????????????????????????????????????????????????????????????????????????????????2????????????????????????????1?????????????10??????11??????1???????????0??000???20?????????????????????101?10?????????????????????????????????????????????????????????????????????????????????????????????????????????????0???0????????????????1010????????????????…
Fukuititan_nipponensis	??????????1??????????????????01???????????0?010?0??1????????????1???????????????????????????????????????1??100111?????????????10???????????????????????????????????????????????????????0?1?????1???????????????????????????????11001000?????????????????????0????????0?1???????????????0???????????????????????????????????????0????????????????????????????????????????????????000????????????????????0???????…
Fusuisaurus_zhaoi	????????????????????????1?0????100????????????????????????0??????????????????????????????????????????????????????????????????????????????????????????????????????????????0??????0?????????01?????0?100?????021?????????????????????????????????????10101?1????????0????????????????????????????????????????????????????????????????????????????????????????????????????????????????????????1??001???00?????????…
Liubangosaurus_hei	?????????????????????01??????????????????????????????????????????????????????????????????????????????????????????????????????????????????????0110?210110??0?0?1?110101????????????????????????????????????????????????????????????????????????????????????????????????????????????????0?????????????????????????????????????????????????????00???11100?00??????????????????????????????????????????????????????…
Malarguesaurus_florenciae	????????????????????????1101001100??????????????????????????????????????????????????????????????????????????????????????????????????????????????????????????????????????????????00????010?1?0011101100?1???020??????????????????????????????????????????????????01????????????????????0??????????????????????????????????????????????????????????????????????00????????????????????????????????????????????????…
Mongolosaurus_haplodon	??????11??2????1????????????????????????????????????????????????????????????????????????????????01010???1?11[0 1]1111??1110000???01?0??1?????????????????????????????????????????????????????????????????????????????????????????????????????????????????????????????????????????????????????????????????????????????????0???1?????110010??????????????????????????????????????????????????????????????????????…
Tendaguria_Tanzaniensis	????????????????011?1?????????????????????????????????????????????????????????????????????????????????????????????1??110020000110000??0?1?????1100??????00????00?????????????????????????????????????????????????????????????????????????????????????????????????????????????????????????????????????????????????????????????????????????0?0??000??????????????????????????????????????????????????????????????…
Mamenchisaurus_sanjiangensis	????????????????00111000002?????1???????????????????????0010001010101????????????????????????????????????????????????11101?0011011010??000??20100111000000100010010001?1100111?020?000????00101??10100???00110?????????????????????????????????????100000100?00000001000??????????????????????????????????????????????????????????10???110?10011000010?0100100?????????????????????????????100000001000010?????…
Uragasaurus_kalasinensis_holotype	??????????????????????????????????????????????????????????????????????????????????????????????????????????????????2???????????????????????????101???????00?????0???????????????????????????????????????????????????????????????????????????????????????????????????????????????????????????????????????????????????????????????????????????0???10??????????????????????????????????????????????????????????????…
;
ccode	+ 10 13 14 26 39 50 103 121 146 147 194 204 258 296 429 431 437 448 *;
proc /;
;
